# Supplementary material for: Gut microbiota of endangered crested ibis: Establishment, diversity, and association with reproductive output
Source: PLoS One. 2021 Apr 23;16(4):e0250075. doi: 10.1371/journal.pone.0250075 (PMC8064547; doi:10.1371/journal.pone.0250075)
Supplement: S1 Table — In the growth stage of the nestlings during the period 1 day to 45 days old, a total of 6 sets of feed formula are used to meet the nutritional needs of different growth stages. (XLSX) [file pone.0250075.s006.xlsx]

## Sheet: S1 Table
S1 Table. The feed formula of nestling and adult crested ibises.
Age	Loach (%)	Yolk (%)	Mealworm (%)	Chicken (%)	Milk power (%)	Apple (%)	Adult mixed food*	Feeding (times/day)
1-5 days	40	5	5	6	40	4		6
6-10 days	46	5	10	15	20	4		6
11-15 days	68	3	8	9	12			6
16-20 days	72	3	7	8	10			5
21-30 days	72	3	5		10			4
31-45 days	72						28*	3
Adult mixed food for the adults are: 75% beef, 10% boiled eggs, 8% grain (26% corn, 34% wheat, 40% bean), 5% carrot, 1% milk power, 1% yeast, calcium tables, and digestive enzyme tablets.
