# Supplementary material for: Gut microbiota of endangered crested ibis: Establishment, diversity, and association with reproductive output
Source: PLoS One. 2021 Apr 23;16(4):e0250075. doi: 10.1371/journal.pone.0250075 (PMC8064547; doi:10.1371/journal.pone.0250075)
Supplement: S2 Table — The background information includes individual number, group name, sex, accession number, type of cage, and locality. (XLSX) [file pone.0250075.s007.xlsx]

## Sheet: S2 Table
S2 Table. Background information on the crested ibis samples.
Sample number	Individual	Group name	Age	Sex	Accession number	Type of cage	Locality
1	1	D01	1 day	Female	SAMN13696545	breeding box	Zhejiang, China
2	1	D09	9 days	Female	SAMN13696546	breeding box	Zhejiang, China
3	1	D18	18 days	Female	SAMN13696547	breeding room	Zhejiang, China
4	1	D27	27 days	Female	SAMN13696548	breeding room	Zhejiang, China
5	1	D36	36 days	Female	SAMN13696549	breeding room	Zhejiang, China
6	1	D45	45 days	Female	SAMN13696550	breeding room	Zhejiang, China
7	2	D01	1 day	Female	SAMN13696551	breeding box	Zhejiang, China
8	2	D09	9 days	Female	SAMN13696552	breeding box	Zhejiang, China
9	2	D18	18 days	Female	SAMN13696553	breeding room	Zhejiang, China
10	2	D27	27 days	Female	SAMN13696554	breeding room	Zhejiang, China
11	2	D36	36 days	Female	SAMN13696555	breeding room	Zhejiang, China
12	2	D45	45 days	Female	SAMN13696556	breeding room	Zhejiang, China
13	3	D01	1 day	Male	SAMN13696557	breeding box	Zhejiang, China
14	3	D09	9 days	Male	SAMN13696558	breeding box	Zhejiang, China
15	3	D18	18 days	Male	SAMN13696559	breeding room	Zhejiang, China
16	3	D27	27 days	Male	SAMN13696560	breeding room	Zhejiang, China
17	3	D36	36 days	Male	SAMN13696561	breeding room	Zhejiang, China
18	3	D45	45 days	Male	SAMN13696562	breeding room	Zhejiang, China
19	4	D01	1 day	Female	SAMN13696563	breeding box	Zhejiang, China
20	4	D09	9 days	Female	SAMN13696564	breeding box	Zhejiang, China
21	4	D18	18 days	Female	SAMN13696565	breeding room	Zhejiang, China
22	4	D27	27 days	Female	SAMN13696566	breeding room	Zhejiang, China
23	4	D36	36 days	Female	SAMN13696567	breeding room	Zhejiang, China
24	4	D45	45 days	Female	SAMN13696568	breeding room	Zhejiang, China
25	5	D01	1 day	Female	SAMN13696569	breeding box	Zhejiang, China
26	5	D09	9 days	Female	SAMN13696570	breeding box	Zhejiang, China
27	5	D18	18 days	Female	SAMN13696571	breeding room	Zhejiang, China
28	5	D27	27 days	Female	SAMN13696572	breeding room	Zhejiang, China
29	5	D36	36 days	Female	SAMN13696573	breeding room	Zhejiang, China
30	5	D45	45 days	Female	SAMN13696574	breeding room	Zhejiang, China
31	6	D01	1 day	Male	SAMN13696575	breeding box	Zhejiang, China
32	6	D09	9 days	Male	SAMN13696576	breeding box	Zhejiang, China
33	6	D18	18 days	Male	SAMN13696577	breeding room	Zhejiang, China
34	6	D27	27 days	Male	SAMN13696578	breeding room	Zhejiang, China
35	6	D36	36 days	Male	SAMN13696579	breeding room	Zhejiang, China
36	6	D45	45 days	Male	SAMN13696580	breeding room	Zhejiang, China
37	7	D01	1 day	Female	SAMN13696581	breeding box	Zhejiang, China
38	7	D09	9 days	Female	SAMN13696582	breeding box	Zhejiang, China
39	7	D18	18 days	Female	SAMN13696583	breeding room	Zhejiang, China
40	7	D27	27 days	Female	SAMN13696584	breeding room	Zhejiang, China
41	7	D36	36 days	Female	SAMN13696585	breeding room	Zhejiang, China
42	7	D45	45 days	Female	SAMN13696586	breeding room	Zhejiang, China
43	8	D01	1 day	Male	SAMN13696587	breeding box	Zhejiang, China
44	8	D09	9 days	Male	SAMN13696588	breeding box	Zhejiang, China
45	8	D18	18 days	Male	SAMN13696589	breeding room	Zhejiang, China
46	8	D27	27 days	Male	SAMN13696590	breeding room	Zhejiang, China
47	8	D36	36 days	Male	SAMN13696591	breeding room	Zhejiang, China
48	8	D45	45 days	Male	SAMN13696592	breeding room	Zhejiang, China
49	9	D01	1 day	Male	SAMN13696593	breeding box	Zhejiang, China
50	9	D09	9 days	Male	SAMN13696594	breeding box	Zhejiang, China
51	9	D18	18 days	Male	SAMN13696595	breeding room	Zhejiang, China
52	9	D27	27 days	Male	SAMN13696596	breeding room	Zhejiang, China
53	9	D36	36 days	Male	SAMN13696597	breeding room	Zhejiang, China
54	9	D45	45 days	Male	SAMN13696598	breeding room	Zhejiang, China
55	10	D01	1 day	Female	SAMN13696599	breeding box	Zhejiang, China
56	10	D09	9 days	Female	SAMN13696600	breeding box	Zhejiang, China
57	10	D18	18 days	Female	SAMN13696601	breeding room	Zhejiang, China
58	10	D27	27 days	Female	SAMN13696602	breeding room	Zhejiang, China
59	10	D36	36 days	Female	SAMN13696603	breeding room	Zhejiang, China
60	10	D45	45 days	Female	SAMN13696604	breeding room	Zhejiang, China
61	11	D01	1 day	Male	SAMN13696605	breeding box	Zhejiang, China
62	11	D09	9 days	Male	SAMN13696606	breeding box	Zhejiang, China
63	11	D18	18 days	Male	SAMN13696607	breeding room	Zhejiang, China
64	11	D27	27 days	Male	SAMN13696608	breeding room	Zhejiang, China
65	11	D36	36 days	Male	SAMN13696609	breeding room	Zhejiang, China
66	11	D45	45 days	Male	SAMN13696610	breeding room	Zhejiang, China
67	12	D01	1 day	Female	SAMN13696611	breeding box	Zhejiang, China
68	12	D09	9 days	Female	SAMN13696612	breeding box	Zhejiang, China
69	12	D18	18 days	Female	SAMN13696613	breeding room	Zhejiang, China
70	12	D27	27 days	Female	SAMN13696614	breeding room	Zhejiang, China
71	12	D36	36 days	Female	SAMN13696615	breeding room	Zhejiang, China
72	12	D45	45 days	Female	SAMN13696616	breeding room	Zhejiang, China
73	13	Y1	1 year	Male	SAMN13696617	outdoor captive cage	Zhejiang, China
74	14	Y1	1 year	Female	SAMN13696618	outdoor captive cage	Zhejiang, China
75	15	Y1	1 year	Male	SAMN13696619	outdoor captive cage	Zhejiang, China
76	16	Y2	2 years	Female	SAMN13696620	outdoor captive cage	Zhejiang, China
77	17	Y2	2 years	Male	SAMN13696621	outdoor captive cage	Zhejiang, China
78	18	Y2	2 years	Male	SAMN13696622	outdoor captive cage	Zhejiang, China
79	19	Y3	3 years	Female	SAMN13696623	outdoor captive cage	Zhejiang, China
80	20	Y3	3 years	Male	SAMN13696624	outdoor captive cage	Zhejiang, China
81	21	Y3	3 years	Female	SAMN13696625	outdoor captive cage	Zhejiang, China
82	22	Y5	5 years	Female	SAMN13696626	outdoor captive cage	Zhejiang, China
83	23	Y5	5 years	Male	SAMN13696627	outdoor captive cage	Zhejiang, China
84	24	Y5	5 years	Male	SAMN13696628	outdoor captive cage	Zhejiang, China
85	25	normal	2 years	Female	SAMN13696629	outdoor captive cage	Zhejiang, China
86	26	normal	3 years	Female	SAMN13696630	outdoor captive cage	Zhejiang, China
87	27	normal	3 years	Male	SAMN13696631	outdoor captive cage	Zhejiang, China
88	28	normal	2 years	Male	SAMN13696632	outdoor captive cage	Zhejiang, China
89	29	normal	5 years	Female	SAMN13696633	outdoor captive cage	Zhejiang, China
90	30	normal	1 year	Male	SAMN13696634	outdoor captive cage	Zhejiang, China
91	31	normal	5 years	Male	SAMN13696635	outdoor captive cage	Zhejiang, China
92	32	normal	3 years	Female	SAMN13696636	outdoor captive cage	Zhejiang, China
93	33	sterile	5 years	Male	SAMN13696637	outdoor captive cage	Zhejiang, China
94	34	sterile	4 years	Female	SAMN13696638	outdoor captive cage	Zhejiang, China
95	35	sterile	5 years	Male	SAMN13696639	outdoor captive cage	Zhejiang, China
