# Supplementary material for: Gut microbiota of endangered crested ibis: Establishment, diversity, and association with reproductive output
Source: PLoS One. 2021 Apr 23;16(4):e0250075. doi: 10.1371/journal.pone.0250075 (PMC8064547; doi:10.1371/journal.pone.0250075)
Supplement: S3 Table — Preprocessing statistics and quality control of raw data: Raw PE, original data derived from the indicated primer pair; Combined, original data were assembled by overlapped sequence; Qualified, low‐grade quality and short‐length reads were filtered out to generate qualified data; Nochime, chimeric sequences were filtered out to generate effective sequences; Base, the base number of total data; AvgLen, average length of qualified tags; Q20, the percentage of bases with sequencing error rate < 1%; Q30, the percentage of bases with sequencing error rate < 0.1%; GC%, GC content; Effective%, the percentage of effective tags. (XLSX) [file pone.0250075.s008.xlsx]

## Sheet: S3 Table
S3 Table. Sequencing information on the crested ibis samples.
Sample number	Group name	Raw PE	Combined	Qualified	Nochime	Base(nt)	AvgLen(nt)	Q20	Q30	GC%	Effective%
1	D01	90279	80511	79526	72539	18369099	253	99.37	98.64	53.18	80.35
2	D09	80990	77709	75937	57109	14454898	253	98.95	97.9	53.85	70.51
3	D18	88452	85396	83953	75396	19075905	253	99.18	98.26	53.48	85.24
4	D27	81328	73526	71190	60872	15487994	254	99.11	98.12	52.54	74.85
5	D36	98252	96193	94869	87354	22046088	252	99.18	98.26	51.37	88.91
6	D45	92566	90582	89467	80867	20408438	252	99.24	98.4	51.33	87.36
7	D01	92842	89407	88543	82288	20825504	253	99.42	98.73	53.15	88.63
8	D09	87137	83741	82474	73875	18682318	253	99.17	98.25	53.07	84.78
9	D18	88188	86553	85393	79601	20102485	253	99.16	98.22	52.08	90.26
10	D27	84355	81875	80715	73227	18487738	252	99.2	98.29	51.69	86.81
11	D36	80186	70200	67573	61886	15695262	254	99.06	98.01	51.63	77.18
12	D45	82907	80762	79437	72373	18285579	253	99.18	98.26	51.34	87.29
13	D01	90766	88752	87845	85534	21763735	254	99.38	98.71	52.66	94.24
14	D09	85749	83901	82773	74052	18718208	253	99.19	98.29	54	86.36
15	D18	81485	79785	78642	68845	17390294	253	99.14	98.18	52.7	84.49
16	D27	86171	84593	83454	78326	19771011	252	99.15	98.19	52.52	90.9
17	D36	92107	90319	89232	79088	19960062	252	99.23	98.38	52.11	85.87
18	D45	95876	93455	92269	85877	21701123	253	99.19	98.28	52.39	89.57
19	D01	98777	91575	90272	86018	22210510	258	99.22	98.38	52.56	87.08
20	D09	87009	85267	84214	79193	20001951	253	99.19	98.29	52.95	91.02
21	D18	83410	80835	79683	72171	18227977	253	99.16	98.22	53.04	86.53
22	D27	91882	89924	88625	83416	21071412	253	99.14	98.15	51.82	90.79
23	D36	80049	78392	77230	71533	18068775	253	99.17	98.22	51.91	89.36
24	D45	96801	90362	89183	81860	20684905	253	99.17	98.25	52.32	84.57
25	D01	86328	81755	80521	65371	16352296	250	99.36	98.66	54.23	75.72
26	D09	82114	80502	79479	72664	18366842	253	99.14	98.15	54.07	88.49
27	D18	99744	95290	93619	85547	21658324	253	99.1	98.08	52.13	85.77
28	D27	97636	95221	93892	86350	21808413	253	99.17	98.25	52.29	88.44
29	D36	95682	93614	92246	79300	20035785	253	99.14	98.14	52.78	82.88
30	D45	89592	87956	86844	80675	20354989	252	99.17	98.24	51.19	90.05
31	D01	89854	78544	77137	72827	19563746	269	99.1	98.13	53.01	81.05
32	D09	90274	88036	87266	79421	20061933	253	99.43	98.77	52.01	87.98
33	D18	85796	80119	78862	73086	18502543	253	99.3	98.56	52.19	85.19
34	D27	95499	91834	90871	82251	20762836	252	99.38	98.7	51.46	86.13
35	D36	99248	88730	87781	80192	20270675	253	99.45	98.81	51.5	80.8
36	D45	88158	85309	84492	79085	19941020	252	99.43	98.79	50.75	89.71
37	D01	80185	77010	76138	70280	17803692	253	99.38	98.65	51.98	87.65
38	D09	91768	88033	86868	78921	19941606	253	99.18	98.26	52.82	86
39	D18	90903	88047	86662	78522	19835755	253	99.17	98.24	51.96	86.38
40	D27	89638	81910	79640	71292	18109556	254	99.05	97.99	52.45	79.53
41	D36	84286	75474	72683	63704	16265065	255	99.01	97.92	53.16	75.58
42	D45	92795	88672	86933	74569	18853000	253	99.13	98.15	52.07	80.36
43	D01	80143	69456	68209	57898	16363242	283	98.94	97.82	54.69	72.24
44	D09	90050	86531	84909	79471	20096337	253	99.11	98.1	52.68	88.25
45	D18	82322	80224	78860	73815	18663048	253	99.11	98.1	51.51	89.67
46	D27	97967	94576	93314	87171	22016243	253	99.18	98.25	52.06	88.98
47	D36	93122	82800	80631	73355	18609466	254	99.07	98.04	51.52	78.77
48	D45	81231	77860	76359	69304	17544332	253	99.11	98.13	52.38	85.32
49	D01	93374	88664	87475	75132	19064084	254	99.36	98.63	52.28	80.46
50	D09	98472	95656	94211	86672	21897401	253	99.18	98.25	52.35	88.02
51	D18	99088	96827	95694	86146	21752018	253	99.21	98.31	52.11	86.94
52	D27	93407	91358	90106	83670	21112632	252	99.17	98.23	50.89	89.58
53	D36	96130	88111	86978	80667	20368131	252	99.4	98.72	50.36	83.91
54	D45	98852	95930	94972	84034	21198978	252	99.44	98.8	51.15	85.01
55	D01	97761	69617	66702	58916	15456831	262	99.08	98.1	53.21	60.27
56	D09	85265	83413	82325	76272	19265843	253	99.14	98.18	52.72	89.45
57	D18	90040	88490	87433	77994	19706373	253	99.23	98.35	52.63	86.62
58	D27	90248	79290	76886	69248	17620856	254	99.08	98.06	52.35	76.73
59	D36	98293	95582	94223	87921	22224691	253	99.14	98.17	51.84	89.45
60	D45	89214	87202	85997	79333	20035060	253	99.14	98.16	51.13	88.92
61	D01	94011	67923	65018	62314	16222753	260	98.96	97.94	54.05	66.28
62	D09	84587	83249	82264	73457	18547553	252	99.24	98.39	52.41	86.84
63	D18	92473	89957	88636	82501	20906738	253	99.18	98.26	51.77	89.22
64	D27	82891	81638	80616	75650	19102806	253	99.2	98.29	52.42	91.26
65	D36	84030	82318	81347	72631	18337552	252	99.19	98.28	51.87	86.43
66	D45	80389	78483	77402	73414	18531198	252	99.18	98.26	51.19	91.32
67	D01	97801	84632	83764	79761	20197684	253	99.34	98.62	54.89	81.55
68	D09	93813	92435	91583	76499	19333350	253	99.41	98.73	53.65	81.54
69	D18	80410	79208	78494	68726	17353521	253	99.4	98.71	51.79	85.47
70	D27	85754	84130	83349	77358	19536118	253	99.47	98.86	51.12	90.21
71	D36	94424	92383	91445	87792	22153590	252	99.43	98.79	50.95	92.98
72	D45	97563	84081	83020	78639	19841143	252	99.39	98.75	50.75	80.6
73	Y1	87538	81281	80349	70502	17799414	252	99.33	98.56	51.47	80.54
74	Y1	83347	74821	74016	67181	16996381	253	99.35	98.6	51.87	80.6
75	Y1	80773	73775	73030	64862	16403985	253	99.36	98.62	52.2	80.3
76	Y2	99191	91744	90623	82730	20942306	253	99.27	98.46	51.89	83.4
77	Y2	86364	83946	83005	73924	18718638	253	99.37	98.62	52.07	85.6
78	Y2	80077	78284	77408	74052	18731660	253	99.34	98.59	51.05	92.48
79	Y3	89061	84084	83169	79450	20099726	253	99.28	98.51	52.13	89.21
80	Y3	83486	62904	61412	56044	14295189	255	99.25	98.41	51.18	67.13
81	Y3	93554	85282	84186	79323	20063530	253	99.28	98.47	51.65	84.79
82	Y5	97910	94513	93472	87139	22034060	253	99.3	98.51	51.53	89
83	Y5	88027	80149	79323	71739	18136628	253	99.36	98.63	52.16	81.5
84	Y5	94430	91654	90713	79292	20048972	253	99.36	98.61	52.13	83.97
85	normal	83347	74821	74016	67181	16996381	253	99.35	98.6	51.87	80.6
86	normal	80773	73775	73030	64862	16403985	253	99.36	98.62	52.2	80.3
87	normal	99191	91744	90623	82730	20942306	253	99.27	98.46	51.89	83.4
88	normal	86364	83946	83005	73924	18718638	253	99.37	98.62	52.07	85.6
89	normal	89061	84084	83169	79450	20099726	253	99.28	98.51	52.13	89.21
90	normal	93554	85282	84186	79323	20063530	253	99.28	98.47	51.65	84.79
91	normal	97910	94513	93472	87139	22034060	253	99.3	98.51	51.53	89
92	normal	88027	80149	79323	71739	18136628	253	99.36	98.63	52.16	81.5
93	sterile	87293	77066	76209	69310	17553042	253	99.36	98.62	52.47	79.4
94	sterile	99750	81999	81030	75163	19079062	254	99.31	98.55	52.5	75.35
95	sterile	98996	83555	82570	77376	19683339	254	99.34	98.58	52.64	78.16
