# Supplementary material for: Gut microbiota of endangered crested ibis: Establishment, diversity, and association with reproductive output
Source: PLoS One. 2021 Apr 23;16(4):e0250075. doi: 10.1371/journal.pone.0250075 (PMC8064547; doi:10.1371/journal.pone.0250075)
Supplement: S4 Table — The abundance of microbiota was summarized per group of nestling crested ibises as the means, standard errors, and standard deviations. One-way ANOVA test was applied to evaluate significant differences. (XLSX) [file pone.0250075.s009.xlsx]

## Sheet: S4 Table
S4 Table. Significant differences between nestlings groups at the phylum, class and genus levels.
taxa level	Group name	D1															D9															D18															D27
	Sample name	1	7	13	19	25	31	37	43	49	55	61	67	Mean	SD	SE	2	8	14	20	26	32	38	44	50	56	62	68	Mean	SD	SE	3	9	15	21	27	33	39	45	51	57	63	69	Mean	SD	SE	4	10	16
phylum	Proteobacteria	0.546329	0.45838	0.0688935	0.496436	0.577569	0.557634	0.499001	0.254778	0.173241	0.401396	0.151163	0.853675	0.419875	0.222679	0.0642818	0.208586	0.492735	0.594096	0.577075	0.554776	0.455503	0.378493	0.459919	0.261649	0.508456	0.387086	0.629826	0.459017	0.130541	0.0376841	0.452059	0.42932	0.393224	0.411675	0.381205	0.389761	0.181139	0.192883	0.361086	0.471389	0.485351	0.0882423	0.353111	0.127819	0.036898	0.277644	0.146362	0.402221
	Firmicutes	0.245177	0.332191	0.821262	0.155487	0.136193	0.106913	0.266669	0.102534	0.421185	0.294007	0.795445	0.00338971	0.306704	0.260853	0.0753016	0.316067	0.324807	0.305568	0.220349	0.138666	0.195907	0.362204	0.260824	0.377906	0.213423	0.234073	0.248896	0.266558	0.0717439	0.0207107	0.417044	0.201165	0.329516	0.306576	0.254521	0.263939	0.387581	0.29353	0.289261	0.231526	0.247852	0.530297	0.312734	0.0924795	0.0266965	0.365172	0.397127	0.203895
	Fusobacteria	0.0412262	0.0339154	0.00135588	0.00769555	0.00586328	0.00392107	0.00221705	0.0170585	0.0178463	0.00696264	0.00119098	0.000164905	0.0116181	0.0135015	0.00389756	0.174084	0.136358	0.0673727	0.187112	0.119739	0.267329	0.213808	0.162266	0.249208	0.256757	0.361471	0.0903311	0.190486	0.0840585	0.0242656	0.097935	0.357587	0.224875	0.244297	0.317405	0.319164	0.367572	0.268043	0.309783	0.281822	0.179288	0.369826	0.278133	0.0816232	0.0235626	0.26022	0.425875	0.377338
	Bacteroidetes	0.0880408	0.12421	0.070341	0.23072	0.125346	0.154241	0.177492	0.0752332	0.299284	0.0569654	0.014933	0.0243326	0.120095	0.0845209	0.0243991	0.288162	0.0298844	0.0215292	0.0113784	0.0588893	0.0725397	0.0343002	0.111824	0.0713304	0.0104989	0.01442	0.00723748	0.0609994	0.078475	0.0226538	0.020833	0.00864833	0.0364256	0.0332374	0.0393572	0.0100592	0.0505341	0.234513	0.0286568	0.0110303	0.0210162	0.00447075	0.0415651	0.0623867	0.0180095	0.0443044	0.0270627	0.00654122
	Actinobacteria	0.0509189	0.0339154	0.0170401	0.0339887	0.0249922	0.0257068	0.0297561	0.0719534	0.0406765	0.0315884	0.0165454	0.00159408	0.0315563	0.0178779	0.00516091	0.00371952	0.00439746	0.00401268	0.00100775	0.00364622	0.00485553	0.003463	0.0022537	0.008062	0.00139253	0.000622973	0.00939956	0.00390274	0.00264799	0.000764408	0.00613812	0.00157576	0.0066878	0.000824523	0.00192389	0.00309654	0.00258351	0.00344467	0.00190556	0.00130091	0.00489217	0.00298661	0.00311334	0.00188916	0.000545355	0.0224454	0.00159408	0.000513037
	Verrucomicrobia	0.000916137	0.00020155	0.000311487	0.0012093	0.00613812	0.000476391	0.000274841	0.00769555	0.00238196	0.00115433	0.000128259	0.00221705	0.00192541	0.00246965	0.000712928	0.000476391	0.000274841	0.00254686	0.00139253	0.119904	0.000164905	0.00106272	0.000183227	0.0032248	5.5e-05	1.83e-05	0.00128259	0.0108822	0.0343483	0.0099155	0.000513037	0.000183227	0.00311487	0.0018506	0.000384777	0.000421423	0.0078971	0.00102607	0.000971105	0.000183227	0.000348132	0.000164905	0.00142154	0.00221651	0.000639852	0.00262015	0.000146582	0.00100775
	Cyanobacteria	0.000952782	0.000476391	0.000622973	0.0208513	0.00731077	0.00135588	0.00174066	0.00311487	0.00401268	0.00324312	0.00263847	7.33e-05	0.0038661	0.00570918	0.0016481	0.00364622	0.00474559	7.33e-05	0.000109936	0.000971105	3.66e-05	0.000384777	0.00020155	0.00150246	5.5e-05	0.000696264	0.000146582	0.00104745	0.00155409	0.000448626	0.000329809	9.16e-05	0.00060465	7.33e-05	0.000659619	5.5e-05	0.000384777	0.00210712	0.000366455	0.000971105	0.0531359	9.16e-05	0.00490591	0.0151993	0.00438767	0.0103157	1.83e-05	3.66e-05
	Tenericutes	0.000586328	0.0004031	0.000384777	0.000458068	0.00327977	0.00166737	0.000384777	0.000586328	0.00578999	0.000659619	0.000164905	1.83e-05	0.00119861	0.00169597	0.000489585	0.00188724	0.00060465	5.5e-05	1.83e-05	5.5e-05	0.000824523	0.000238196	0.000109936	0.00280338	0.00738406	0.00113601	0.0008062	0.00132687	0.0020863	0.000602262	0.000219873	0.000238196	0.000751232	1.83e-05	0.00219873	0.000622973	0.000146582	3.66e-05	0.00315151	7.33e-05	0.00333474	0.000751232	0.000961939	0.00122227	0.000352839	0.00229034	0.000238196	0.00732909
	Acidobacteria	0.00562508	0.00408597	0.00212544	0.00419591	0.0217857	0.0048372	0.00436081	0.0767723	0.00831852	0.00210712	0.0004031	0.000439746	0.0112547	0.0213955	0.00617635	0.00060465	0.00109936	0.00130091	0.000256518	0.000256518	0.000696264	0.00150246	0.000531359	0.00503875	0.000421423	0.000128259	0.00494714	0.00139864	0.0017322	0.000500044	0.00093446	0.000109936	0.00152079	0.000513037	0.000421423	0.00276673	0.000293164	0.00128259	0.00163072	0.000183227	0.000952782	0.00102607	0.000969578	0.000762601	0.000220144	0.00333474	0.00020155	0.000366455
	Gemmatimonadetes	0.00196053	0.00313319	0.000879491	0.00192389	0.0068527	0.00128259	0.00212544	0.042069	0.00337138	0.000732909	0.000274841	0.000641296	0.00543727	0.0116724	0.00336952	0.000109936	0.000439746	0.000879491	0.000274841	0.000293164	0.000549682	0.000622973	0.000329809	0.000366455	0.000219873	0	0.00260183	0.000557317	0.000685194	0.000197798	0.0004031	3.66e-05	0.000384777	0.000219873	0.000146582	0.00218041	0.000183227	0.000476391	0.000513037	0.000238196	0.000329809	0.000861169	0.000497764	0.000571561	0.000164996	5.5e-05	0.000128259	0.000164905
class	Bacilli	0.104128	0.0252854	0.758323	0.0287484	0.0177364	0.017828	0.0159225	0.0249922	0.0763692	0.0963776	0.748246	0.00135588	0.159609	0.279312	0.0806303	0.0237096	0.0321564	0.0364806	0.0166004	0.0289133	0.0230683	0.0542719	0.0199535	0.0498562	0.0177547	0.0108287	0.0718435	0.0321198	0.0181252	0.0052323	0.0373967	0.013339	0.0540337	0.0592557	0.0215475	0.0516335	0.142258	0.033439	0.107188	0.014365	0.0607215	0.0114151	0.0505494	0.0397071	0.0114625	0.0671345	0.0611613	0.0402001
	Fusobacteriia	0.0412262	0.0339154	0.00135588	0.00769555	0.00586328	0.00392107	0.00221705	0.0170585	0.0178463	0.00696264	0.00119098	0.000164905	0.0116181	0.0135015	0.00389756	0.174084	0.136358	0.0673727	0.187112	0.119739	0.267329	0.213808	0.162266	0.249208	0.256757	0.361471	0.0903311	0.190486	0.0840585	0.0242656	0.097935	0.357587	0.224875	0.244297	0.317405	0.319164	0.367572	0.268043	0.309783	0.281822	0.179288	0.369826	0.278133	0.0816232	0.0235626	0.26022	0.425875	0.377338
	Clostridia	0.127288	0.304047	0.0600619	0.116459	0.100207	0.086465	0.247668	0.0690217	0.315976	0.18735	0.0452572	0.00141085	0.138434	0.102895	0.0297031	0.278304	0.29091	0.26786	0.203181	0.109002	0.172179	0.306704	0.240211	0.32543	0.195046	0.222658	0.176265	0.232312	0.0642251	0.0185402	0.37787	0.187405	0.272331	0.24699	0.230207	0.211536	0.244444	0.257068	0.180277	0.216813	0.183997	0.518643	0.260632	0.0971693	0.0280503	0.2932	0.335526	0.163439
	Betaproteobacteria	0.239698	0.0569654	0.0123312	0.212507	0.200707	0.0220056	0.0205215	0.0843762	0.0500944	0.12148	0.0607032	0.627535	0.14241	0.172074	0.0496734	0.00987596	0.0107188	0.0108471	0.0110486	0.0120564	0.0058816	0.0109753	0.00703593	0.0411712	0.00566173	0.00315151	0.00657786	0.0112502	0.00983314	0.00283858	0.00914305	0.00630302	0.0109387	0.00470894	0.00879491	0.0062847	0.00928963	0.0180112	0.012038	0.00502043	0.0155926	0.00300493	0.00909418	0.00449779	0.0012984	0.014988	0.00318816	0.00377448
	Gammaproteobacteria	0.149477	0.280924	0.0258717	0.0723565	0.286952	0.273247	0.339704	0.0817561	0.0493248	0.0709456	0.0291332	0.00624805	0.138828	0.121853	0.0351759	0.181798	0.462612	0.57363	0.553988	0.527017	0.443538	0.35984	0.443447	0.201477	0.499368	0.378126	0.611173	0.436335	0.13666	0.0394505	0.43194	0.417575	0.366473	0.402276	0.280155	0.36803	0.165418	0.167342	0.341719	0.462796	0.172857	0.0638731	0.303371	0.130339	0.0376257	0.218737	0.139876	0.396064
	Epsilonproteobacteria	0.00329809	0.00503875	0.0114884	0.0140535	0.00258351	0.0122029	0.00842846	0.0020155	0.0127343	0.00221705	0.00093446	0.000128259	0.00626027	0.00517085	0.00149269	0.00260183	0.00855672	0.00377448	0.00923466	0.00705425	0.00245525	0.000219873	0.00529527	0.00348132	0.000513037	0.00432417	0.00238196	0.00415773	0.00290306	0.000838042	0.00060465	0.00117266	0.0026568	0.00327977	0.087088	0.00925298	0.00122762	0.000989428	0.0026568	0.00100775	0.284112	0.0178647	0.0343261	0.0823516	0.0237729	0.0016124	0.000219873	0.00100775
	Bacteroidia	0.0798505	0.111201	0.0623706	0.221412	0.11274	0.0436631	0.0476391	0.0562874	0.275464	0.0493431	0.0126427	0.00513037	0.0898119	0.081696	0.0235836	0.284351	0.0267329	0.0186525	0.00577166	0.032358	0.0694981	0.0308188	0.107701	0.0631402	0.00949118	0.0136504	0.00309654	0.0554385	0.0784909	0.0226584	0.018964	0.0052403	0.0323396	0.0283636	0.0361874	0.00687103	0.0421606	0.22242	0.0251021	0.00938124	0.0173516	0.00274841	0.0372608	0.0597027	0.0172347	0.0406948	0.0252121	0.00577166
	Alphaproteobacteria	0.146032	0.107536	0.0169119	0.188962	0.0699196	0.241384	0.119519	0.0510471	0.0468879	0.200506	0.058248	0.214852	0.121817	0.0755645	0.0218136	0.00615644	0.00901479	0.00458068	0.0024186	0.00610147	0.00316983	0.0054785	0.00302325	0.00727413	0.00236363	0.00102607	0.00857504	0.00493187	0.00258728	0.000746882	0.00784213	0.0032248	0.010334	0.00117266	0.00335306	0.00505708	0.00408597	0.00448907	0.00340803	0.00208879	0.0118548	0.00307822	0.00499905	0.00330059	0.000952798	0.0333657	0.00252854	0.000971105
	unidentified_Actinobacteria	0.0487751	0.0320098	0.016124	0.0324496	0.0150796	0.0240394	0.0286568	0.0623156	0.0361691	0.0278506	0.0148964	0.00139253	0.0283132	0.0162771	0.00469879	0.00271177	0.00320648	0.00274841	0.000952782	0.00340803	0.00294996	0.00273009	0.00159408	0.00732909	0.00100775	0.000531359	0.00478223	0.00282934	0.00186425	0.000538163	0.00393939	0.00113601	0.00450739	0.000751232	0.00152079	0.00183227	0.0018506	0.00289499	0.00142917	0.000989428	0.00379281	0.00197886	0.00221858	0.00125856	0.000363314	0.0147498	0.00113601	0.000384777
	Flavobacteriia	0.00687103	0.00674277	0.00716419	0.00670612	0.0030599	0.10739	0.126518	0.00773219	0.00949118	0.000714587	0.000971105	0.00454404	0.0239921	0.0436955	0.0126138	0.00119098	0.00148414	0.000897814	0.00240028	0.0066878	0.000989428	0.00177731	0.00212544	0.00280338	0.000439746	0.000348132	0.00109936	0.00185365	0.00169814	0.00049021	0.000494714	0.00115433	0.00148414	0.00192389	0.00130091	0.000842846	0.00337138	0.00529527	0.00218041	0.00060465	0.00208879	0.00128259	0.00183533	0.00134829	0.000389219	0.000641296	0.000549682	0.000183227
genus	Staphylococcus	0.01442	0.015043	0.751031	0.0113967	0.00133756	0.0102791	0.0103707	0.0127526	0.0186525	0.00119098	0.000751232	3.66455e-05	0.0706051	0.214374	0.0618844	0.000238196	0.0008062	0.000751232	0.000109936	9.16137e-05	0	0.000513037	0.000732909	0.000274841	0.000348132	9.16137e-05	7.32909e-05	0.000335917	0.000293614	8.47592e-05	0.00122762	0.00020155	0.00060465	0.000238196	7.32909e-05	5.49682e-05	0.000348132	0.000439746	0.000238196	0.000164905	0.000732909	7.32909e-05	0.000366455	0.000344829	9.95434e-05	0.00205215	0.000366455	3.66455e-05
	Fusobacterium	0.0204665	0.00415926	0.00100775	0.00599154	0.00210712	0.00240028	0.00122762	0.0131374	0.0154827	0.00353629	0.00109936	0.000164905	0.00589839	0.00669704	0.00193327	0.136706	0.0676842	0.054675	0.10061	0.105942	0.0186342	0.110999	0.131026	0.178152	0.167451	0.267695	0.00978434	0.112447	0.0721391	0.0208248	0.0731627	0.100665	0.18145	0.217528	0.287026	0.0487385	0.327647	0.233377	0.168019	0.225315	0.135167	0.349854	0.195662	0.0965614	0.0278749	0.147095	0.369221	0.323323
	Clostridium_sensu_stricto_1	0.00600986	0.0315518	0.00227202	0.00392107	0.00864833	0.00311487	0.00249189	0.003463	0.00780549	0.00793375	0.000568005	5.49682e-05	0.00648625	0.00838941	0.00242181	0.131539	0.145244	0.123862	0.0911006	0.0501127	0.132272	0.136175	0.116441	0.241365	0.108177	0.174854	0.0965608	0.128975	0.0470885	0.0135933	0.156311	0.128607	0.12672	0.131777	0.101948	0.180442	0.109588	0.138978	0.104293	0.164685	0.108507	0.461476	0.159444	0.0983202	0.0283826	0.131631	0.23257	0.0703227
	Cetobacterium	0.0145299	0.0297012	0.000348132	0.0016124	0.00349964	0.00133756	0.000696264	0.00315151	0.00203382	0.00327977	1.83227e-05	0	0.00501738	0.00870348	0.00251248	0.0367737	0.0684721	0.0122396	0.0856588	0.0124228	0.248456	0.101893	0.0301959	0.0683805	0.0876743	0.0903311	0.080162	0.0768883	0.062314	0.0179885	0.0244792	0.256152	0.0416293	0.0243143	0.0289133	0.269821	0.0385877	0.0330725	0.139326	0.0536856	0.0432783	0.0147498	0.0806674	0.090983	0.0262645	0.112355	0.0546934	0.0523297
	Escherichia_Shigella	0.0222804	0.0716785	0.00502043	0.0236547	0.157392	0.00895982	0.0081353	0.0242043	0.00672444	0.00683438	0.00608315	0.000439746	0.0284506	0.0448629	0.0129508	0.0562142	0.0613812	0.313759	0.0569104	0.119208	0.0501677	0.188339	0.0863551	0.0111219	0.0992909	0.0164538	0.0245708	0.0903143	0.0859407	0.0248089	0.18233	0.0835517	0.0616743	0.272258	0.0283453	0.170182	0.0632501	0.0510655	0.0359126	0.0213093	0.00837349	0.0142734	0.0827104	0.08227	0.0237493	0.0654855	0.0293713	0.18528
	Paeniclostridium	0.00388442	0.00390274	0.0016124	0.00258351	0.0126244	0.00214376	0.00229034	0.00227202	0.00520366	0.00848343	0.000274841	1.83227e-05	0.00377448	0.00359462	0.00103768	0.0439929	0.0478407	0.0567638	0.0889935	0.0234348	0.0268062	0.0365539	0.0246258	0.047236	0.0348865	0.0339154	0.0707991	0.044654	0.0196786	0.00568073	0.0461367	0.0358209	0.0461733	0.048427	0.0809132	0.0247907	0.0222072	0.0312219	0.0347949	0.0336589	0.0372501	0.0396321	0.0400856	0.0151897	0.0043849	0.0409696	0.0620591	0.0301592
	Campylobacter	0.00296828	0.00472727	0.0112685	0.0137237	0.000128259	0.0111585	0.00399436	0.0016124	0.00687103	0.00157576	0.000842846	1.83227e-05	0.00490744	0.00477656	0.00137887	0.00192389	0.00740239	0.00357293	0.0083002	0.00643128	0.00243692	3.66455e-05	0.00505708	0.00320648	0.000366455	0.00401268	0.00230867	0.00375463	0.00262352	0.000757344	0.000329809	0.000787878	0.00208879	0.00326145	0.0864283	0.00917969	0.000916137	0.000824523	0.00229034	0.000732909	0.281089	0.0177731	0.0338085	0.0815687	0.0235468	0.000164905	0.000183227	0.00093446
	Aeromonas	0.003463	0.0688385	0.000879491	0.00212544	0.00745735	0.00214376	0.00210712	0.0018506	0.00210712	0.000421423	0.000109936	1.83227e-05	0.00762684	0.0193783	0.00559403	0.020778	0.0129908	0.00758561	0.0402734	0.00212544	0.0325045	0.0136871	0.0689851	0.015501	0.00798871	0.0246074	0.127783	0.0312342	0.0354433	0.0102316	0.0550415	0.0891584	0.0028217	0.00775052	0.137989	0.00676109	0.00384777	0.00701761	0.0942338	0.21018	0.0262382	0.00131924	0.0535299	0.0671213	0.0193762	0.01158	0.00474559	0.00313319
	Catellicoccus	0.000164905	0.000219873	0.000183227	0.000183227	9.16137e-05	3.66455e-05	5.49682e-05	0.000164905	0.000348132	0.000531359	1.83227e-05	7.32909e-05	0.000172539	0.000146052	4.21615e-05	0.0107188	0.0180479	0.0194771	0.00753064	0.0209979	0.0167287	0.0283636	0.0135405	0.0287117	0.0107554	0.00694432	0.0629569	0.0203978	0.0152085	0.00439032	0.0177731	0.0048372	0.0332924	0.0502409	0.0135771	0.0327244	0.135295	0.0235264	0.0835334	0.00392107	0.0417575	0.00542353	0.0371585	0.0384738	0.0111064	0.0274841	0.0557744	0.0332008
	Delftia	0.13568	0.0408231	0.00804368	0.176466	0.148524	0.0118915	0.0122396	0.0131374	0.0179563	0.0773403	0.0461733	0.590322	0.10655	0.16362	0.0472329	0.000531359	0.00117266	0.000458068	0.00131924	0.00218041	0.0004031	0.00093446	0.000568005	0.00181395	0.000641296	0.000183227	0.000458068	0.000888653	0.000617091	0.000178139	0.000384777	0.00060465	0.00109936	0.00060465	0.000293164	0.000274841	0.00196053	0.00208879	0.0008062	0.000586328	0.00119098	0.00020155	0.000841319	0.000633537	0.000182886	0.00100775	0.000109936	0.000348132
	Citrobacter	0.0290415	0.0554446	0.00382945	0.00952782	0.0542903	0.0112502	0.00932627	0.00419591	0.00359126	0.0185976	0.00848343	0.000146582	0.0173104	0.0191561	0.00552988	0.0133206	0.0508822	0.0191106	0.0341536	0.333346	0.0038661	0.0272276	0.0141085	0.00505708	0.029463	0.0099126	0.00767723	0.0456771	0.091645	0.0264556	0.0137787	0.0383128	0.0143833	0.0139986	0.0130458	0.00921634	0.019642	0.0083002	0.0076589	0.00580831	0.0375616	0.0008062	0.0152094	0.0116713	0.00336921	0.00963776	0.0038661	0.0210162
	Phyllobacterium	0.119354	0.0810048	0.00972937	0.162578	0.0183594	0.021291	0.0193855	0.0135771	0.0221339	0.134489	0.0500577	0.194807	0.0705639	0.0660341	0.0190624	9.16137e-05	1.83227e-05	0	0	1.83227e-05	1.83227e-05	1.83227e-05	0	1.83227e-05	1.83227e-05	1.83227e-05	0.000219873	3.66455e-05	6.25028e-05	1.8043e-05	1.83227e-05	0	0.000109936	0	0	0	3.66455e-05	0	0	1.83227e-05	0	5.49682e-05	1.98496e-05	3.35663e-05	9.68977e-06	0.000311487	0	0
	Bacillus	0.000238196	0.000183227	0.000128259	0.000238196	0.00122762	9.16137e-05	5.49682e-05	0.000348132	0.000329809	0.0644411	0.739451	0	0.0672276	0.212498	0.0613428	0.000476391	0.000421423	0.000256518	0.000109936	0.000568005	0.000293164	0.000293164	0.000146582	0.000348132	5.49682e-05	5.49682e-05	0.000311487	0.000277895	0.000164039	4.73539e-05	0.000384777	0	0.000476391	0.000109936	0.000384777	5.49682e-05	0.0004031	0.000256518	0.000329809	9.16137e-05	0.000476391	0	0.000247357	0.000184968	5.33957e-05	0.000696264	1.83227e-05	5.49682e-05
	Edwardsiella	0.000109936	5.49682e-05	0.000421423	1.83227e-05	0.00348132	1.83227e-05	5.49682e-05	3.66455e-05	7.32909e-05	0.000146582	0.000109936	1.83227e-05	0.00037867	0.000983312	0.000283858	0.000219873	0.000622973	0.00500211	0.00166737	0.00234531	0.100995	0.00271177	0.0244609	0.0454587	0.00141085	0.150814	0.1477	0.0402841	0.058771	0.0169657	0.00130091	0.000366455	0.029463	0.00236363	0.00478223	0.00619309	0.0112868	0.0144566	0.0161973	0.0107188	0.00699929	0.00600986	0.00917816	0.00811608	0.00234291	0.00439746	0.000384777	0.00131924
	Bacteroides	0.0108104	0.00822691	0.0212361	0.189677	0.0261649	0.00633967	0.0054785	0.0296462	0.164666	0.024754	0.00447075	0.000183227	0.0409712	0.064562	0.0186374	0.00641296	0.00262015	0.00300493	0.000311487	0.000732909	0.0673361	0.000622973	0.00243692	0.00881324	0.000164905	0.000751232	0.000861169	0.00783908	0.018925	0.00546318	0.00487385	0.000366455	0.00908808	0.000274841	0.00994925	0.00142917	0.000842846	0.00285835	0.00294996	0.000293164	0.00602818	0.000989428	0.00332863	0.00343269	0.000990931	0.0149147	0.000366455	5.49682e-05
	Proteus	0.00159408	0.0167653	0.000861169	0.000348132	0	0.000421423	0.000531359	0.000274841	0.000238196	0.00020155	0.00093446	0	0.00184754	0.00471963	0.00136244	0.00712754	0.0162156	0.0327244	0.0134855	0.000861169	0.000513037	0.0179563	0.0298477	0.000769555	0.0370303	0.00249189	0.000256518	0.0132733	0.013634	0.00393581	0.0219873	0.110413	0.00546018	0.00128259	0.00309654	0.000952782	0.00441578	0.00371952	0.00170401	0.00989428	0.00139253	0.0022537	0.013881	0.0309624	0.00893807	0.0122396	0.00366455	0.00575334
	Streptococcus	0.0650091	0.00313319	0.00183227	0.00302325	0.00216208	0.00258351	0.00208879	0.00269344	0.00930795	0.00348132	0.000971105	0.000109936	0.00803299	0.0180827	0.00522003	0.00060465	0.000421423	0.00626638	0.00401268	0.00423255	0.00181395	0.0149147	0.0004031	0.0118182	0.000366455	0.000494714	0.00148414	0.00390274	0.00485426	0.0014013	0.000696264	0.00020155	0.00855672	0.0070909	0.00109936	0.0177731	0.000366455	0.00196053	0.0174616	0.000256518	0.00111769	0.00130091	0.00482346	0.00656309	0.0018946	0.00186892	0.000861169	0.00415926
	Pseudomonas	0.00747568	0.00108104	0.000421423	0.00113601	0.00771387	0.00150246	0.000659619	0.00159408	0.00139253	0.0140169	0.00575334	0.00205215	0.00373326	0.00417501	0.00120522	0.0139253	0.00593657	0.0108654	0.00137421	0.00111769	0.0004031	0.0056434	0.008062	0.00183227	0.00390274	0.000238196	0.000677941	0.00449823	0.00450911	0.00130167	0.0163988	0.00269344	0.00575334	0.000897814	0.00655954	0.00148414	0.0030599	0.00582663	0.00166737	0.00371952	0.00335306	0.000513037	0.00432722	0.00428581	0.00123721	0.0174432	0.00208879	0.000677941
	Epulopiscium	3.66455e-05	0.000732909	5.49682e-05	7.32909e-05	0	3.66455e-05	5.49682e-05	7.32909e-05	7.32909e-05	0	0	0	9.46674e-05	0.000203259	5.86758e-05	0.00177731	0.00293164	0.00690767	0.00474559	0.0109204	0.0022537	0.00677941	0.0190373	0.00291332	0.0142001	0.000109936	0.000311487	0.00607399	0.00589471	0.00170166	0.00190556	0.000696264	0.0106822	0.00822691	0.000109936	0.000384777	0.00657786	0.00842846	0.00340803	0.00159408	0.0012093	0.000219873	0.00362027	0.00379909	0.0010967	0.00480056	0.00146582	0.0256335
	Acinetobacter	0.00207047	0.00190556	0.000128259	0.00131924	0.00826355	0.0004031	0.000384777	0.00130091	0.000513037	0.0072558	0.00243692	0.00060465	0.00221552	0.00270144	0.000779839	0.00390274	0.0044341	0.00333474	0.00582663	0.00606483	0.000897814	0.00461733	0.00284002	0.00780549	0.00208879	0.000696264	0.00133756	0.00365386	0.0022216	0.000641321	0.00251022	0.0032248	0.00738406	0.00276673	0.00196053	0.0012093	0.00472727	0.00980266	0.0030599	0.00208879	0.00441578	0.00174066	0.00374089	0.00253966	0.000733138	0.00969273	0.00130091	0.00177731
	Psychrobacter	0.000293164	0.00020155	3.66455e-05	0.00208879	0.00020155	9.16137e-05	0.00020155	0.00366455	0.000439746	0.000421423	3.66455e-05	0	0.000639769	0.0011066	0.000319448	0.000458068	0.00124595	0.00478223	0.00481888	0.00562508	0.00131924	0.00599154	0.00093446	0.00938124	0.00060465	0.000549682	0.00124595	0.00307975	0.00292974	0.000845742	0.000109936	0.000329809	0.00925298	0.00355461	0.00126427	0.0010444	0.00207047	0.00877659	0.00793375	0.000622973	0.00234531	0.000732909	0.00316983	0.00345325	0.000996867	0.00406765	0.000128259	0.0032248
	Photobacterium	0.00993092	0.00661451	0.00291332	0.00610147	1.83227e-05	0.0594573	0.176668	0.00498378	0.00679774	5.49682e-05	3.66455e-05	0	0.0227981	0.0511405	0.014763	9.16137e-05	0	0	1.83227e-05	0	0	0	0	0	0	0	0	9.16137e-06	2.64946e-05	7.64834e-06	0	0	0	0	1.83227e-05	9.16137e-05	0	0	3.66455e-05	0	0	0	1.22152e-05	2.74378e-05	7.92061e-06	9.16137e-05	0	1.83227e-05
	Ureaplasma	0	0	0	0	0	0	0	0	9.16137e-05	0	0	0	7.63447e-06	2.64466e-05	7.63448e-06	0	0.000219873	0	0	3.66455e-05	0.000787878	0	0	0.00273009	0.00736574	0.00108104	0.000677941	0.00107493	0.002135	0.000616321	0	1.83227e-05	0	0	0.00157576	0.000586328	3.66455e-05	0	0.0030599	0	0.00315151	0.000751232	0.000764974	0.00119337	0.000344498	5.49682e-05	0	0.00732909
	Intestinibacter	0.000329809	0.000329809	0.000183227	0.00168569	0.000183227	0.000109936	9.16137e-05	0.000219873	0.000549682	1.83227e-05	0	0	0.000308433	0.000462797	0.000133598	0.00437913	0.00326145	0.000842846	0.00337138	0.00168569	0.000293164	0.00234531	0.00476391	0.00423255	0.0120197	0.00230867	0.000274841	0.00331489	0.00314708	0.000908483	0.00247357	0.00373784	0.00192389	0.00115433	0.00439746	0.000586328	0.00280338	0.0042692	0.00284002	0.00227202	0.00320648	0.000568005	0.00251938	0.00129878	0.000374925	0.00415926	0.00260183	0.00884988
	Fusibacter	0.00723748	0.00626638	0.00414094	0.00608315	0	0.0121663	0.175147	0.00494714	0.0101325	1.83227e-05	1.83227e-05	0	0.0188465	0.0493919	0.0142582	0	0	0	1.83227e-05	3.66455e-05	0	5.49682e-05	0	1.83227e-05	0	0	1.83227e-05	1.22152e-05	1.8043e-05	5.20856e-06	0	9.16137e-05	0.000128259	0	0	0	0	0	0	0	0	0	1.83227e-05	4.35e-05	1.25574e-05	0.000109936	1.83227e-05	0
	unidentified_Chloroplast	0.000549682	0.000329809	0.000549682	0.0205764	0.00470894	0.00111769	0.00168569	0.00271177	0.000751232	0.00212544	0.00210712	7.32909e-05	0.00310723	0.00565195	0.00163158	7.32909e-05	0.00459901	3.66455e-05	1.83227e-05	7.32909e-05	0	0.000329809	0.000146582	0.00100775	5.49682e-05	0.000696264	0	0.000586328	0.00130285	0.0003761	0.000311487	3.66455e-05	0.000311487	0	0.000329809	0	7.32909e-05	0.00208879	0.000293164	0.00093446	0.053026	0	0.00478376	0.015204	0.00438902	0.00965608	1.83227e-05	0
	Sulfitobacter	0.00705425	0.00571669	0.00249189	0.00555179	0.000842846	0.112282	0.0525313	0.00527695	0.00738406	3.66455e-05	0	0	0.0165973	0.0333897	0.00963879	0	0	0	0	0	0	0	0	0	0	0	0	0	0	0	0	0	7.32909e-05	0	0	0	0	0	1.83227e-05	0	3.66455e-05	0	1.06883e-05	2.27222e-05	6.55935e-06	7.32909e-05	0	0
	Lactobacillus	0.0032248	0.00221705	0.00183227	0.00293164	0.00406765	0.00148414	0.00141085	0.00338971	0.0417025	0.0154461	0.00199718	0.000696264	0.00670001	0.011689	0.00337434	0.00454404	0.00205215	0.00419591	0.00122762	0.000164905	0.00219873	0.00133756	0.0010444	0.000659619	0.00146582	0.0010444	0.00474559	0.00205673	0.00157097	0.000453499	0.00718251	0.00252854	0.0018506	0.000219873	0.00232699	9.16137e-05	0.00111769	0.00119098	0.000549682	0.00445243	0.00214376	0.00337138	0.00225217	0.00201735	0.00058236	0.00641296	0.000861169	0.000421423
	Terrimicrobium	0	0	0	0	5.49682e-05	0	0	5.49682e-05	0	0	0	0	9.16137e-06	2.13963e-05	6.17659e-06	0	0	0.00181395	0.00100775	0.117137	0	7.32909e-05	0	0	1.83227e-05	0	0	0.0100042	0.0337429	0.00974074	0	0	0.00192389	0.00131924	5.49682e-05	0	0.00703593	3.66455e-05	5.49682e-05	3.66455e-05	0	0	0.000871857	0.00204124	0.000589255	0	0	0.000751232
	Tyzzerella_3	1.83227e-05	0	3.66455e-05	3.66455e-05	0.00100775	1.83227e-05	7.32909e-05	9.16137e-05	0.00529527	0.000549682	0.000109936	0	0.000603123	0.00150821	0.000435383	0.00817194	0.00122762	0.00135588	0.00126427	0.00287667	7.32909e-05	0.000494714	0.00251022	3.66455e-05	0.00459901	0.000183227	0.000146582	0.00191167	0.00241029	0.00069579	9.16137e-05	9.16137e-05	0.00216208	0.00141085	0.00549682	0.000164905	0.00196053	0.00247357	0.0004031	0.00142917	0.00124595	9.16137e-05	0.00141849	0.00155233	0.000448119	0.000641296	7.32909e-05	0.00415926
	Faecalibacterium	0.000751232	0.000531359	0.00020155	0.000842846	0.00470894	0.000329809	0.000219873	0.000458068	0.0285651	0.021914	0.00619309	0	0.00539299	0.00958062	0.00276569	0.000513037	0.000384777	0.000586328	7.32909e-05	0.000183227	5.49682e-05	9.16137e-05	0.000238196	0.0010444	0.000146582	0.000384777	0.000293164	0.000332863	0.000282651	8.15944e-05	0.000824523	0.000146582	0.00338971	0.000164905	0.0016124	7.32909e-05	0.000238196	0.000219873	0.00102607	1.83227e-05	0.00172234	0.000348132	0.000815362	0.00100417	0.000289879	0.00544185	0.000109936	0.000183227
	Ezakiella	0.0202833	0.0284735	0.01158	0.0193855	0.000109936	0.011012	0.0126427	0.008062	0.0169485	0.0104073	0.00485553	0	0.01198	0.00839397	0.00242313	0	0	0	0	0	0	0	0	0	0	5.49682e-05	0	4.58068e-06	1.5868e-05	4.58068e-06	0	0	3.66455e-05	0	0	0	0	0	0	0	3.66455e-05	0	6.10758e-06	1.42642e-05	4.11773e-06	3.66455e-05	0	0
	Paraclostridium	0.000183227	0.000732909	0.000146582	0.000256518	0.00447075	0.000128259	0.000146582	0.000164905	0.000329809	0.000329809	0	0	0.000574112	0.00124218	0.000358585	0.00108104	0.00126427	0.00122762	0.000714587	0.000586328	0.00502043	0.00100775	0.00480056	0.00289499	0.00359126	0.00207047	0.000989428	0.00210406	0.00159012	0.000459027	0.000952782	0.000677941	0.00102607	0.000714587	0.00289499	0.00100775	0.00093446	0.00247357	0.00243692	0.00285835	0.00251022	0.00115433	0.00163683	0.000900049	0.000259822	0.00128259	0.000568005	0.00192389
	Actinomyces	0.0213826	0.0164355	0.00639464	0.0117449	0.000293164	0.0101691	0.0149514	0.0123129	0.0128259	0.00469062	0.00337138	1.83227e-05	0.0095492	0.00666367	0.00192363	0	0.000109936	0.000109936	0	1.83227e-05	9.16137e-05	0	7.32909e-05	0.0016124	3.66455e-05	1.83227e-05	0.000146582	0.000184754	0.000452434	0.000130607	0.000164905	1.83227e-05	1.83227e-05	0	0	0.000109936	0	0.000128259	0	1.83227e-05	5.49682e-05	7.32909e-05	4.88606e-05	5.75894e-05	1.66246e-05	0.000329809	5.49682e-05	0
	Blautia	0.000971105	0.000128259	0.000164905	0.000641296	0.00439746	0.000549682	0.000274841	0.000293164	0.0198069	0.0126427	0.00262015	0.000293164	0.0035653	0.006236	0.00180018	0.000586328	0.000787878	0.000842846	9.16137e-05	0.000238196	5.49682e-05	0.000238196	0.000311487	0.00164905	0.000293164	0.00102607	0.000146582	0.000522198	0.000477127	0.000137735	0.000897814	5.49682e-05	0.0044341	0.000293164	0.0022537	0.000109936	0.000146582	0.000293164	0.00192389	0.000146582	0.00234531	0.000238196	0.00109478	0.00137022	0.000395547	0.00624805	0.000109936	0.000128259
	Chryseobacterium	0.000146582	9.16137e-05	0.000109936	0.000329809	0.00093446	0.000348132	0.000293164	0.00219873	0.000146582	0.000219873	0.000128259	5.49682e-05	0.000416842	0.000608255	0.000175588	0.000861169	0.0010444	0.000696264	0.00155743	0.00218041	0.000421423	0.000732909	0.000714587	0.0016124	0.00020155	0.000219873	0.000568005	0.000900868	0.000602645	0.000173969	0.000439746	0.000677941	0.000824523	0.00152079	0.00093446	0.000513037	0.000842846	0.00260183	0.00117266	0.000219873	0.0014475	0.000458068	0.000971105	0.000651846	0.000188172	0.000219873	0.000513037	0.000146582
	Neisseria	0.0823241	0.00216208	0.000641296	0.00260183	0.000842846	0.00203382	0.00170401	0.00186892	0.00263847	0.000751232	0.000109936	0	0.00813988	0.0233799	0.00674918	0	0	5.49682e-05	0	3.66455e-05	0	0	1.83227e-05	0.00390274	0	0.00020155	0	0.000351186	0.00111993	0.000323297	0.000183227	1.83227e-05	5.49682e-05	1.83227e-05	0.000238196	0	1.83227e-05	0.000732909	0.000219873	0	0.000274841	0	0.000146582	0.000212676	6.13942e-05	0.000128259	0	0
	Morganella	0.00093446	0.00210712	5.49682e-05	0.000146582	0.000238196	3.66455e-05	0.000109936	9.16137e-05	5.49682e-05	5.49682e-05	0.000146582	0	0.000331336	0.000612472	0.000176805	0.0018506	0.00549682	0.00637631	0.00122762	0.00122762	0.00102607	0.0093446	0.00646793	0.000274841	0.0147132	0.000824523	0.000476391	0.00410887	0.00449631	0.00129797	0.00395771	0.00234531	0.00309654	0.00130091	0.00172234	0.000256518	0.000769555	0.00126427	0.000787878	0.00285835	0.00060465	7.32909e-05	0.00158644	0.00122949	0.000354922	0.00194221	0.000384777	0.00251022
	Sphingomonas	0.00632134	0.00514869	0.0010444	0.0076589	0.00831852	0.00199718	0.00174066	0.00498378	0.00260183	0.00480056	0.00395771	0.0048372	0.0044509	0.00230461	0.000665283	0.000897814	0.000971105	0.000348132	0.000256518	0.000274841	0.000971105	0.000861169	0.000238196	0.000238196	0.000366455	9.16137e-05	0.0022537	0.000647403	0.000603176	0.000174122	0.000916137	0.000458068	0.00157576	0.00020155	0.000183227	0.00153911	0.00060465	0.000476391	0.000146582	0.000238196	0.000421423	0.00106272	0.000651984	0.000509183	0.000146988	0.00665115	0.000384777	0.000128259
	Fastidiosipila	0.0133573	0.0176265	0.00276673	0.0124045	0	0.0108471	0.00868498	0.0104989	0.0175715	0.00192389	0.00414094	0	0.00831852	0.0064186	0.00185289	0	0	0	0	0	3.66455e-05	0	0	0	0	0	0	3.05379e-06	1.05786e-05	3.05379e-06	0	0	0	0	0	0	0	0	0	0	0	0	0	0	0	0	0	0
	Enhydrobacter	0.000458068	0.000256518	0.000146582	0.00102607	0.0004031	0.000256518	0.000348132	0.00558844	0.000421423	0.000513037	0	0	0.000784824	0.0015368	0.000443637	0.000696264	0.00227202	0.000897814	0.00174066	0.0016124	0.000311487	0.00117266	0.0008062	0.00219873	0.00060465	0.000421423	0.000238196	0.00108104	0.00071448	0.000206253	0.000238196	0.000952782	0.00186892	0.000787878	0.000824523	0.000219873	0.000989428	0.00313319	0.00179563	0.000842846	0.00214376	0.000293164	0.00117418	0.000888003	0.000256344	0.00137421	0.000348132	0.00060465
	Vibrio	0.00269344	0.000952782	0.000476391	0.00111769	0.00219873	0.0110669	0.0128626	0.00122762	0.00113601	0.000659619	5.49682e-05	0	0.00287056	0.00433537	0.00125151	0.000751232	0.000622973	0.000183227	0.0022537	0.000109936	0.000421423	0.00060465	0.00163072	0.000293164	0.000348132	0.00020155	0.000641296	0.000671834	0.000641193	0.000185096	0.000861169	0.00296828	0.000109936	7.32909e-05	0.000238196	0.000274841	0.000458068	0.000274841	0.000384777	0.000476391	0.000311487	0.000256518	0.000557316	0.000786131	0.000226936	0.000696264	0.0004031	0.000128259
	Lachnospiraceae_NK4A136_group	0.000696264	0.000329809	0.000128259	0.000458068	0.00540521	0.000879491	0.000164905	0.000293164	0.00199718	0.00676109	0.000842846	0.000164905	0.0015101	0.00221558	0.000639582	0.0255969	0.0018506	0.000274841	3.66455e-05	3.66455e-05	1.83227e-05	0.00153911	0.000109936	7.32909e-05	0.000128259	3.66455e-05	1.83227e-05	0.00247662	0.00730817	0.00210969	0.00216208	0.00106272	0.000311487	0	0.00520366	0	0.00111769	0.000164905	7.32909e-05	3.66455e-05	0.000256518	0	0.000865749	0.00151759	0.000438089	0.00364622	0.00164905	0
	Enterococcus	0.00133756	0.000586328	0.000421423	0.00274841	0.000531359	0.000329809	9.16137e-05	0.000146582	0.000494714	0.000842846	0.00060465	3.66455e-05	0.000680995	0.000741143	0.00021395	0.00216208	0.00230867	0.00232699	0.000751232	0.000494714	0.000109936	0.004031	0.00100775	0.00137421	0.00126427	0.00060465	0.000164905	0.00138337	0.00114496	0.000330522	0.00437913	0.00113601	0.00142917	0.000293164	0.00119098	7.32909e-05	0.00164905	0.00153911	0.00186892	0.000916137	0.00415926	0.00020155	0.00156965	0.00138874	0.000400894	0.00291332	0.00109936	0.000916137
	Tenacibaculum	0.00157576	0.00181395	0.000952782	0.00133756	0.000146582	0.0216575	0.0461916	0.000842846	0.00188724	0	3.66455e-05	0	0.0063702	0.0139105	0.00401562	0	0	0	0	0	0	0	0	0	0	0	0	0	0	0	0	0	0	0	0	0	0	0	0	0	0	0	0	0	0	0	0	0
Mean, average relative abundance.
SD, standard deviation.
SE, standard error
P-value, one-way ANOVA test
[truncated: 44 more columns]
