# Supplementary material for: Gut microbiota of endangered crested ibis: Establishment, diversity, and association with reproductive output
Source: PLoS One. 2021 Apr 23;16(4):e0250075. doi: 10.1371/journal.pone.0250075 (PMC8064547; doi:10.1371/journal.pone.0250075)
Supplement: S5 Table — (XLSX) [file pone.0250075.s010.xlsx]

## Sheet: S5 Table
S5 Table. The correlation coefficients of bacterial genera at various age-groups.
	D01	D09	D18	D27	D36	D45
D01	1	0.92106	0.83672	0.75181	0.74997	0.60821
D09	0.92106	1	0.96271	0.92396	0.91393	0.82263
D18	0.83672	0.96271	1	0.98518	0.98657	0.93481
D27	0.75181	0.92396	0.98518	1	0.99742	0.97711
D36	0.74997	0.91393	0.98657	0.99742	1	0.97973
D45	0.60821	0.82263	0.93481	0.97711	0.97973	1
