# Supplementary material for: Gut microbiota of endangered crested ibis: Establishment, diversity, and association with reproductive output
Source: PLoS One. 2021 Apr 23;16(4):e0250075. doi: 10.1371/journal.pone.0250075 (PMC8064547; doi:10.1371/journal.pone.0250075)
Supplement: S6 Table — The alpha diversity indexes were summarized per group of nestling crested ibises as the means, standard errors, and standard deviations. One-way ANOVA test was applied to evaluate significant differences. (XLSX) [file pone.0250075.s011.xlsx]

## Sheet: S6 Table
S6 Table. Significant differences of alpha diversity between nestlings groups.
Group name	Sample number	Ace	Chao1	Shannon	Simpson	Observed_species	Goods_coverage
D01	1	1266.9	1220.48	6.15123	0.951562	1184	0.997509
	7	1185.03	1120.53	5.59807	0.945627	1097	0.997362
	13	881.186	836.858	2.52055	0.434496	797	0.997307
	19	1287.23	1199.76	5.35901	0.907614	1180	0.997014
	25	1923.58	1898.84	7.06356	0.947292	1862	0.997875
	31	1271.84	1233.39	6.09825	0.952856	1197	0.997014
	37	1123.53	1069.15	5.48165	0.922461	1036	0.997747
	43	2103.63	2057.1	7.45133	0.934953	2036	0.997875
	49	1830.77	1783.33	8.10441	0.992288	1746	0.997032
	55	1266.95	1238.84	6.1988	0.948431	1212	0.998535
	61	435.326	433.6	2.48862	0.608775	425	0.999322
	67	686.044	673.291	2.35472	0.449624	654	0.998425
	Mean	1271.83	1230.43	5.40585	0.832998	1202.17	0.997751
	SD	491.23	483.858	1.95559	0.207341	480.025	0.000712005
	SE	141.806	139.678	0.564529	0.0598541	138.571	0.000205538
D09	2	898.739	870.3	5.49087	0.941236	868	0.998828
	8	826.941	798.345	4.43269	0.879757	788	0.998388
	14	696.534	670.738	4.17772	0.861019	653	0.998718
	20	430.084	405.126	3.63447	0.818014	395	0.998864
	26	546.641	512.516	3.66757	0.855454	513	0.998608
	32	800.965	769.947	4.59605	0.916679	769	0.997802
	38	642.198	629.122	4.45692	0.915766	614	0.998718
	44	1184.89	1161.75	5.24221	0.92808	1128	0.996886
	50	330.543	305.425	3.69405	0.863402	303	0.999066
	56	890.484	831.55	3.97551	0.866491	815	0.997893
	62	546.69	525.874	3.95667	0.845092	509	0.998809
	68	474.293	447.806	3.90098	0.86403	433	0.998699
	Mean	689.084	660.708	4.26881	0.879585	649	0.99844
	SD	242.422	239.914	0.605396	0.0374417	235.276	0.000620264
	SE	69.9813	69.2573	0.174763	0.0108085	67.9184	0.000179055
D18	3	791.664	776.205	4.57754	0.908224	762	0.998608
	9	515.509	502.124	3.89844	0.884897	484	0.998883
	15	697.554	662.8	4.77386	0.905556	647	0.998938
	21	400.679	358.641	3.67567	0.855838	357	0.999047
	27	845.166	780.957	4.28928	0.873321	765	0.997619
	33	685.859	657.987	3.62255	0.847515	640	0.998406
	39	677.02	616.829	4.0394	0.857395	596	0.998571
	45	846.964	786.065	4.40737	0.884314	763	0.997948
	51	686.382	674.93	4.38529	0.906387	651	0.99815
	57	445.359	432.392	3.51952	0.847716	424	0.998938
	63	734.535	698.641	4.479	0.883623	679	0.998425
	69	478.688	454.171	2.77905	0.704023	455	0.999066
	Mean	650.448	616.812	4.03725	0.863234	601.917	0.99855
	SD	154.088	146.209	0.566037	0.0548	140.508	0.000462621
	SE	44.4813	42.207	0.163401	0.0158194	40.5611	0.000133547
D27	4	758.429	757.768	5.88397	0.950927	742	0.999029
	10	431.684	426.806	3.44832	0.812686	412	0.998938
	16	304.27	287.035	3.51466	0.831353	278	0.999286
	22	533.163	511.14	4.18875	0.894415	482	0.998718
	28	743.483	734.127	4.19641	0.851983	713	0.998626
	34	672.726	627.127	3.66245	0.812706	609	0.998296
	40	1021.47	981.172	4.60127	0.880912	952	0.997857
	46	804.726	776.091	4.26949	0.879477	738	0.99782
	52	618.644	573.888	3.37973	0.718451	542	0.998077
	58	987.941	973.189	5.17212	0.924212	963	0.998461
	64	425.851	418.6	3.48233	0.84039	400	0.998956
	70	365.39	347.841	2.71072	0.725329	336	0.999011
	Mean	638.981	617.899	4.04252	0.84357	597.25	0.998589
	SD	235.248	231.272	0.872752	0.0707556	228.364	0.000488296
	SE	67.9103	66.7624	0.251942	0.0204254	65.9231	0.000140959
D36	5	451.942	425.774	3.73011	0.829868	417	0.998901
	11	723.96	720.923	4.44037	0.862852	693	0.998919
	17	332.705	315.938	3.30698	0.80688	303	0.999066
	23	701.745	669.44	4.6129	0.902004	654	0.998168
	29	733.8	710.757	5.77667	0.950753	710	0.999121
	35	1043.72	963.57	4.11949	0.720894	963	0.997326
	41	843.578	837.25	5.794	0.947346	828	0.999121
	47	849.88	808.785	4.67072	0.889032	792	0.99837
	53	1014.72	980.794	3.84928	0.808903	942	0.997875
	59	676.431	665.421	4.14147	0.881382	624	0.998241
	65	468.939	455.758	3.71596	0.847123	447	0.998992
	71	677.434	650.03	3.73462	0.8437	623	0.998205
	Mean	709.904	683.703	4.32438	0.857562	666.333	0.998525
	SD	215.681	205.235	0.791605	0.0639525	203.304	0.000580987
	SE	62.2618	59.2463	0.228517	0.0184615	58.6887	0.000167716
D45	6	409.451	392.024	3.36417	0.795301	384	0.998883
	12	768.205	773.297	4.37549	0.884827	746	0.997985
	18	664.214	647.435	4.08857	0.851754	616	0.99837
	24	802.268	763.538	4.8637	0.936013	743	0.998168
	30	404.955	383.16	3.87011	0.871927	358	0.999139
	36	665.207	644.522	2.5799	0.618334	612	0.998241
	42	898.912	871.223	4.7849	0.900846	854	0.998333
	48	823.972	785.755	4.34978	0.869712	783	0.99815
	54	818.063	781.87	3.27392	0.717056	739	0.997216
	60	518.785	503.657	3.17321	0.75631	480	0.998571
	66	543.305	508.96	3.53997	0.756256	494	0.998535
	72	664.513	622.009	3.20135	0.744375	611	0.998406
	Mean	665.154	639.787	3.78876	0.808559	618.333	0.998333
	SD	165.701	162.784	0.713239	0.0926964	161.368	0.000476214
	SE	47.8339	46.9916	0.205894	0.0267592	46.5828	0.000137471
P-value		P<0.0001	P<0.0001	0.00570986	0.632459	P<0.0001	0.00498107
Mean, average relative abundance.
SD, standard deviation.
SE, standard error
P-value, one-way ANOVA test
