# Supplementary material for: Gut microbiota of endangered crested ibis: Establishment, diversity, and association with reproductive output
Source: PLoS One. 2021 Apr 23;16(4):e0250075. doi: 10.1371/journal.pone.0250075 (PMC8064547; doi:10.1371/journal.pone.0250075)
Supplement: S7 Table — (XLSX) [file pone.0250075.s012.xlsx]

## Sheet: S7 Table
S7 Table. Differences in the bacterial community composition of nestlings feces based on the similarity test of ANOSIM.
Treatment	R-value	P-value
D01 vs D09	0.8671	0.001
D01 vs D18	0.8773	0.001
D01 vs D27	0.8907	0.001
D01 vs D36	0.8899	0.001
D01 vs D45	0.9117	0.001
D09 vs D18	0.06071	0.097
D09 vs D27	0.2173	0.002
D09 vs D36	0.1722	0.001
D09 vs D45	0.2455	0.007
D18 vs D27	0.01336	0.337
D18 vs D36	0.01436	0.304
D18 vs D45	0.09706	0.049
D27 vs D36	-0.0232	0.671
D27 vs D45	-0.01831	0.603
D36 vs D45	-0.006471	0.526
