# Supplementary material for: Gut microbiota of endangered crested ibis: Establishment, diversity, and association with reproductive output
Source: PLoS One. 2021 Apr 23;16(4):e0250075. doi: 10.1371/journal.pone.0250075 (PMC8064547; doi:10.1371/journal.pone.0250075)
Supplement: S8 Table — The abundance of microbiota was summarized per group of adult crested ibises as the means, standard errors, and standard deviations. One-way ANOVA test was applied to evaluate significant differences. (XLSX) [file pone.0250075.s013.xlsx]

## Sheet: S8 Table
S8 Table. Significant differences between adults groups at the phylum, class and genus levels.
taxa level	name	Y1						Y2						Y3						Y5						P-value	Tax_detail
		73	74	75	Mean	SD	SE	76	77	78	Mean	SD	SE	79	80	81	Mean	SD	SE	82	83	84	Mean	SD	SE
phylum	Firmicutes	0.647529	0.315258	0.690315	0.551034	0.205306	0.118533	0.452505	0.585345	0.588641	0.542164	0.0776639	0.0448393	0.486767	0.564088	0.367134	0.472663	0.0992319	0.0572916	0.42777	0.355695	0.361341	0.381602	0.0400822	0.0231415	0.358055	k__Bacteria;p__Firmicutes;
	Bacteroidetes	0.107229	0.382179	0.0759549	0.188454	0.168497	0.0972821	0.244567	0.149524	0.180652	0.191581	0.0484552	0.0279756	0.180707	0.0876122	0.240251	0.169523	0.0769313	0.0444163	0.131509	0.24781	0.295332	0.224884	0.084283	0.0486608	0.929869	k__Bacteria;p__Bacteroidetes;
	Proteobacteria	0.0623304	0.158485	0.0632593	0.0946917	0.0552488	0.0318979	0.0652811	0.0582139	0.0259012	0.0497987	0.0209954	0.0121217	0.0844793	0.0926759	0.0629315	0.0800289	0.0153635	0.00887013	0.160944	0.156901	0.0715834	0.129809	0.0504657	0.0291364	0.176944	k__Bacteria;p__Proteobacteria;
	Actinobacteria	0.150398	0.136755	0.125881	0.137678	0.0122845	0.00709243	0.215825	0.183676	0.176572	0.192024	0.0209156	0.0120756	0.233384	0.209687	0.22251	0.22186	0.011862	0.0068485	0.237937	0.180689	0.21475	0.211125	0.0287959	0.0166253	0.00348649	k__Bacteria;p__Actinobacteria;
	Fusobacteria	0.0223129	0.00382507	0.00633868	0.0108255	0.0100274	0.00578933	0.0147538	0.0168485	0.0206007	0.017401	0.00296234	0.00171031	0.00329684	0.0339338	0.0625672	0.0332659	0.0296408	0.0171131	0.0301816	0.0110198	0.0033697	0.014857	0.0138117	0.00797418	0.44732	k__Bacteria;p__Fusobacteria;
	Acidobacteria	0.000528224	5.46e-05	0.000546438	0.000376421	0.000278854	0.000160996	0.000182146	0.000309648	0.000382507	0.000291434	0.000101415	5.85518e-05	0.000455365	0.00023679	0.0150999	0.00526402	0.00851883	0.00491835	0.000655726	0.000601082	0.000346077	0.000534295	0.000165276	9.54219e-05	0.449879	k__Bacteria;p__Acidobacteria;
	Gemmatimonadetes	0.000218575	7.29e-05	0.000455365	0.000248947	0.000193033	0.000111448	1.82e-05	0.000291434	0.000218575	0.00017607	0.000141489	8.16889e-05	0.000182146	0.000145717	0.00832407	0.00288398	0.0047113	0.00272007	0.000364292	0.000127502	0.000382507	0.000291434	0.000142261	8.21343e-05	0.46385	k__Bacteria;p__Gemmatimonadetes;
	Nitrospirae	0.000218575	0	0	7.28583e-05	0.000126194	7.28583e-05	0	5.46e-05	3.64e-05	3.03333e-05	2.7801e-05	1.60509e-05	9.11e-05	0.000163931	0.00431686	0.00152396	0.00241899	0.00139661	0.000127502	9.11e-05	0.000109288	0.000109297	1.8201e-05	1.05084e-05	0.410375	k__Bacteria;p__Nitrospirae;
	Saccharibacteria	0.00204004	0.000273219	0.00306005	0.0017911	0.00141	0.000814061	3.64e-05	5.46e-05	0.000182146	9.10487e-05	7.94157e-05	4.58507e-05	9.11e-05	0.000382507	0.000218575	0.000230727	0.000146083	8.43411e-05	9.11e-05	5.46e-05	9.11e-05	7.89333e-05	2.10733e-05	1.21667e-05	0.0486229	k__Bacteria;p__Saccharibacteria;
	Chloroflexi	9.11e-05	0	0.000273219	0.00012144	0.000139113	8.03171e-05	0.000109288	5.46e-05	3.64e-05	6.67627e-05	3.79356e-05	2.19022e-05	1.82e-05	3.64e-05	0.00247719	0.000843929	0.00141447	0.000816646	0.000109288	0.000455365	3.64e-05	0.000200351	0.000223835	0.000129231	0.549059	k__Bacteria;p__Chloroflexi;
class	Clostridia	0.62436	0.251	0.67037	0.515244	0.229995	0.132788	0.44	0.577	0.549735	0.522245	0.0725191	0.0418689	0.42675	0.531338	0.349611	0.4359	0.0912084	0.0526592	0.398408	0.347079	0.352	0.365829	0.0283213	0.0163513	0.451599	k__Bacteria;p__Firmicutes;c__Clostridia;
	Bacteroidia	0.105	0.375367	0.0730952	0.184487	0.166074	0.095883	0.242	0.147	0.178576	0.189192	0.0483816	0.0279331	0.179177	0.0862	0.236116	0.167164	0.0756764	0.0436918	0.126883	0.220105	0.267	0.204663	0.0713236	0.0411787	0.974259	k__Bacteria;p__Bacteroidetes;c__Bacteroidia;
	unidentified_Actinobacteria	0.148	0.136391	0.1212	0.135197	0.0134398	0.0077595	0.214787	0.183	0.175479	0.191089	0.0208646	0.0120462	0.232	0.207701	0.218211	0.219304	0.0121863	0.00703574	0.237	0.179	0.214	0.21	0.0292062	0.0168622	0.00375498	k__Bacteria;p__Actinobacteria;c__unidentified_Actinobacteria;
	Gammaproteobacteria	0.0293437	0.00546438	0.0343	0.023036	0.015418	0.00890156	0.00801443	0.0156646	0.00344256	0.00904052	0.00617527	0.00356529	0.0332963	0.028178	0.0100545	0.0238429	0.0122123	0.00705078	0.0143167	0.0307463	0.0261015	0.0237215	0.00846943	0.00488983	0.347846	k__Bacteria;p__Proteobacteria;c__Gammaproteobacteria;
	Epsilonproteobacteria	0.00928945	0.148	0.00502723	0.0541056	0.0813429	0.0469633	0.0385057	0.0171	0.00703084	0.0208788	0.0160741	0.00928037	0.0158831	0.00431686	0.00519116	0.00846372	0.00644026	0.00371828	0.085044	0.0889783	0.0171764	0.0637329	0.0403671	0.023306	0.451368	k__Bacteria;p__Proteobacteria;c__Epsilonproteobacteria;
	Bacilli	0.0122038	0.0549899	0.0111109	0.0261015	0.025024	0.0144476	0.00278683	0.00404364	0.0149178	0.00724941	0.00667065	0.0038513	0.0553	0.0243894	0.00540974	0.0283664	0.0251818	0.0145387	0.0205096	0.00479044	0.00235	0.0092167	0.00985581	0.00569025	0.42462	k__Bacteria;p__Firmicutes;c__Bacilli;
	Fusobacteriia	0.0223129	0.00383	0.00633868	0.0108272	0.0100257	0.00578833	0.0148	0.0168485	0.0206	0.0174162	0.00294137	0.0016982	0.0033	0.0339	0.0625672	0.0332557	0.0296388	0.017112	0.0301816	0.0110198	0.0033697	0.014857	0.0138117	0.00797418	0.447726	k__Bacteria;p__Fusobacteria;c__Fusobacteriia;
	Betaproteobacteria	0.00931	0.00178503	0.0107648	0.00728662	0.00481973	0.00278267	0.00821479	0.00795978	0.00832407	0.00816621	0.00018694	0.00010793	0.0165571	0.0352	0.0241	0.0252857	0.00937785	0.0054143	0.0297444	0.00295	0.00304184	0.0119121	0.0154433	0.00891622	0.145441	k__Bacteria;p__Proteobacteria;c__Betaproteobacteria;
	Alphaproteobacteria	0.0105645	0.0016	0.0103641	0.00750953	0.00511878	0.00295533	0.00602903	0.0105827	0.00309648	0.0065694	0.00377224	0.0021779	0.00868837	0.0193	0.00667	0.0115528	0.00678476	0.00391718	0.0246444	0.0278866	0.0134606	0.0219972	0.00756854	0.0043697	0.0472656	k__Bacteria;p__Proteobacteria;c__Alphaproteobacteria;
	Flavobacteriia	0.000765013	0.00644797	0.00200361	0.0030722	0.00298838	0.00172534	0.00183968	0.000510009	0.00102	0.00112323	0.000670817	0.000387296	0.000947159	0.000984	0.00151181	0.00114766	0.000315905	0.000182388	0.00169396	0.0266844	0.0274	0.0185928	0.0146392	0.00845194	0.0570627	k__Bacteria;p__Bacteroidetes;c__Flavobacteriia;
genus	Actinomyces	0.0758092	0.0646618	0.0668658	0.0691123	0.00590345	0.00340836	0.123768	0.12854	0.102621	0.11831	0.0137949	0.00796447	0.0948799	0.153622	0.173203	0.140568	0.0407605	0.0235331	0.0986867	0.096337	0.148322	0.114448	0.0293585	0.0169501	0.0543005	k__Bacteria;p__Actinobacteria;c__unidentified_Actinobacteria;o__Actinomycetales;f__Actinomycetaceae;g__Actinomyces;
	Fastidiosipila	0.042185	0.0189978	0.026903	0.0293619	0.0117876	0.00680555	0.145644	0.216262	0.15466	0.172189	0.0384339	0.0221898	0.104024	0.0766653	0.114	0.0982296	0.01933	0.0111602	0.0697073	0.105426	0.0524398	0.0758578	0.0270233	0.0156019	0.00104026	k__Bacteria;p__Firmicutes;c__Clostridia;o__Clostridiales;f__Ruminococcaceae;g__Fastidiosipila;
	Ezakiella	0.0425	0.0222765	0.033952	0.0329095	0.010152	0.00586126	0.149	0.210251	0.113659	0.157637	0.0488718	0.0282161	0.108049	0.125553	0.0560281	0.0965435	0.0361624	0.0208784	0.13854	0.0806	0.0798893	0.0996765	0.0336589	0.019433	0.0166621	k__Bacteria;p__Firmicutes;c__Clostridia;o__Clostridiales;f__Family_XI;g__Ezakiella;
	Gallicola	0.240943	0.0371031	0.379337	0.219128	0.172157	0.0993948	0.021475	0.0210379	0.0285423	0.0236851	0.00421216	0.00243189	0.0817836	0.185716	0.0476858	0.105062	0.0718992	0.041511	0.0418389	0.0338792	0.0488698	0.0415293	0.00750011	0.00433019	0.117233	k__Bacteria;p__Firmicutes;c__Clostridia;o__Clostridiales;f__Family_XI;g__Gallicola;
	Campylobacter	0.00914373	0.147975	0.00479044	0.0539699	0.0814403	0.0470196	0.0384328	0.0170307	0.00653904	0.0206675	0.0162549	0.0093848	0.0156646	0.00415293	0.00515473	0.00832407	0.00637675	0.00368162	0.0849165	0.0886869	0.0158649	0.0631561	0.0409987	0.0236706	0.458644	k__Bacteria;p__Proteobacteria;c__Epsilonproteobacteria;o__Campylobacterales;f__Campylobacteraceae;g__Campylobacter;
	Porphyromonas	0.0116938	0.135298	0.00489973	0.0506305	0.0734029	0.0423792	0.0534599	0.00597439	0.0266	0.0286781	0.0238108	0.0137472	0.0217847	0.0172857	0.0673212	0.0354638	0.0276808	0.0159815	0.0267755	0.0411286	0.0472487	0.0383842	0.0105089	0.00606731	0.928121	k__Bacteria;p__Bacteroidetes;c__Bacteroidia;o__Bacteroidales;f__Porphyromonadaceae;g__Porphyromonas;
	Bacteroides	0.0371	0.0687966	0.0502905	0.0520624	0.0159224	0.0091928	0.0466	0.00480866	0.0603814	0.0372634	0.0289389	0.0167079	0.00925302	0.0106009	0.0107102	0.010188	0.00081159	0.000468571	0.0551903	0.00568	0.00588332	0.0222512	0.0285262	0.0164696	0.181166	k__Bacteria;p__Bacteroidetes;c__Bacteroidia;o__Bacteroidales;f__Bacteroidaceae;g__Bacteroides;
	Peptoniphilus	0.0208193	0.0191618	0.0189	0.019627	0.0010408	0.000600907	0.0421	0.0293255	0.0651901	0.0455385	0.0181778	0.010495	0.034371	0.0183785	0.0208375	0.024529	0.0086116	0.00497191	0.0276498	0.0354092	0.0344256	0.0324949	0.00422469	0.00243913	0.0644132	k__Bacteria;p__Firmicutes;c__Clostridia;o__Clostridiales;f__Family_XI;g__Peptoniphilus;
	Fusobacterium	0.0182328	0.00382507	0.00601082	0.00935624	0.00776464	0.00448292	0.0146	0.0133149	0.0204914	0.0161354	0.00382674	0.00220937	0.00320577	0.0304	0.0615836	0.0317298	0.0292116	0.0168653	0.0301	0.0106738	0.00318756	0.0146538	0.0138907	0.00801977	0.444485	k__Bacteria;p__Fusobacteria;c__Fusobacteriia;o__Fusobacteriales;f__Fusobacteriaceae;g__Fusobacterium;
	Corynebacterium_1	0.0112	0.032932	0.00448	0.016204	0.0148714	0.00858602	0.0151728	0.0051	0.0154824	0.0119184	0.00590693	0.00341037	0.0336606	0.00745	0.00484508	0.0153186	0.015938	0.00920179	0.00435	0.0317116	0.0177	0.0179205	0.0136821	0.00789939	0.952052	k__Bacteria;p__Actinobacteria;c__unidentified_Actinobacteria;o__Corynebacteriales;f__Corynebacteriaceae;g__Corynebacterium_1;
	unidentified_Family_XI	0.0225861	0.0137885	0.0149178	0.0170974	0.00478675	0.00276363	0.00941695	0.00874301	0.00779585	0.00865194	0.000814378	0.000470182	0.0232418	0.0101455	0.00672	0.0133691	0.00871989	0.00503443	0.0216025	0.0158467	0.0230415	0.0201636	0.00380711	0.00219804	0.12532	k__Bacteria;p__Firmicutes;c__Clostridia;o__Clostridiales;f__Family_XI;g__unidentified_Family_XI;
	Varibaculum	0.00752263	0.00395257	0.00406186	0.00517902	0.00203036	0.00117223	0.0201636	0.0170671	0.0188521	0.0186943	0.00155427	0.000897356	0.0115116	0.00520938	0.00539	0.00737034	0.0035876	0.0020713	0.033	0.0126409	0.0159378	0.0205262	0.0109276	0.00630908	0.0271683	k__Bacteria;p__Actinobacteria;c__unidentified_Actinobacteria;o__Actinomycetales;f__Actinomycetaceae;g__Varibaculum;
	Delftia	0.00449901	0.000765013	0.00563	0.00363134	0.00254591	0.00146988	0.00559188	0.00493616	0.00136609	0.00396471	0.00227423	0.00131302	0.00672119	0.0204004	0.00104	0.00938718	0.00995171	0.00574562	0.0192	0.000965374	0.00125681	0.00714073	0.0104447	0.00603022	0.750345	k__Bacteria;p__Proteobacteria;c__Betaproteobacteria;o__Burkholderiales;f__Comamonadaceae;g__Delftia;
	Phyllobacterium	0.00595618	0.000746799	0.00579224	0.00416507	0.00296145	0.00170979	0.00420757	0.00730406	0.00171217	0.00440793	0.00280132	0.00161734	0.00619297	0.0160835	0.00122	0.00783215	0.00756611	0.0043683	0.0165389	0.00218575	0.00202182	0.00691548	0.0083345	0.00481192	0.839475	k__Bacteria;p__Proteobacteria;c__Alphaproteobacteria;o__Rhizobiales;f__Phyllobacteriaceae;g__Phyllobacterium;
	unidentified_Actinomycetaceae	0.00282326	0.00264112	0.00233147	0.00259862	0.000248637	0.000143551	0.0129324	0.00177	0.00160289	0.00543508	0.00649338	0.00374895	0.00326041	0.00234968	0.00213111	0.0025804	0.000598962	0.000345811	0.0655908	0.00684869	0.00176682	0.0247354	0.0354729	0.0204803	0.420932	k__Bacteria;p__Actinobacteria;c__unidentified_Actinobacteria;o__Actinomycetales;f__Actinomycetaceae;g__unidentified_Actinomycetaceae;
	Escherichia_Shigella	0.00508187	0.00205825	0.0156	0.00758004	0.00710812	0.00410388	0.00519116	0.00444436	0.000510009	0.00338184	0.00251496	0.00145201	0.0102913	0.00448079	0.00276862	0.00584689	0.00394299	0.00227649	0.00285969	0.00105645	0.000746799	0.00155431	0.00114104	0.000658783	0.386357	k__Bacteria;p__Proteobacteria;c__Gammaproteobacteria;o__Enterobacteriales;f__Enterobacteriaceae;g__Escherichia-Shigella;
	Staphylococcus	0.000582867	0.0505637	0.000783228	0.0173099	0.0287988	0.016627	0.000273219	0.000382507	0.000455365	0.000370364	9.16782e-05	5.29304e-05	0.00191253	0.000400721	0.00127502	0.00119609	0.00075899	0.000438203	0.00105645	0.00067394	0.000346077	0.000692155	0.000355535	0.000205268	0.444081	k__Bacteria;p__Firmicutes;c__Bacilli;o__Bacillales;f__Staphylococcaceae;g__Staphylococcus;
	Brevibacterium	0.00315113	0.00185789	0.00295077	0.00265326	0.000696058	0.00040187	0.00255004	0.00528223	0.00639333	0.00474187	0.0019778	0.00114188	0.0535145	0.0113113	0.00287791	0.0225679	0.0271302	0.0156637	0.00287791	0.0022404	0.00229504	0.00247111	0.000353351	0.000204007	0.281511	k__Bacteria;p__Actinobacteria;c__unidentified_Actinobacteria;o__Micrococcales;f__Brevibacteriaceae;g__Brevibacterium;
	Bacillus	0.00158467	5.46e-05	0.000218575	0.000619282	0.000840062	0.00048501	5.46e-05	0	3.64e-05	3.03333e-05	2.7801e-05	1.60509e-05	0.0473398	0.000145717	0.000145717	0.0158771	0.0272475	0.0157313	0.000163931	7.29e-05	9.11e-05	0.00010931	4.81702e-05	2.78111e-05	0.446402	k__Bacteria;p__Firmicutes;c__Bacilli;o__Bacillales;f__Bacillaceae;g__Bacillus;
	Corynebacterium	0.00171217	0.00134788	0.00178503	0.00161503	0.000234207	0.000135219	0.0165024	0.000947159	0.00183968	0.00642976	0.0087346	0.00504292	0.008233	0.00360649	0.00136609	0.00440186	0.00350187	0.0020218	0.00116573	0.0139342	0.008233	0.00777764	0.00639639	0.00369296	0.596133	k__Bacteria;p__Actinobacteria;c__unidentified_Actinobacteria;o__Corynebacteriales;f__Corynebacteriaceae;g__Corynebacterium;
	Desulfovibrio	0.00260469	0.00107466	0.00169396	0.0017911	0.000769625	0.000444343	0.00377042	0.00610189	0.00355185	0.00447472	0.0014134	0.000816029	0.00934409	0.00344256	0.0064844	0.00642368	0.00295123	0.0017039	0.00522759	0.00455365	0.0103095	0.0066969	0.00314667	0.00181673	0.101404	k__Bacteria;p__Proteobacteria;c__Deltaproteobacteria;o__Desulfovibrionales;f__Desulfovibrionaceae;g__Desulfovibrio;
	Romboutsia	0.0101273	5.46e-05	0.00071037	0.00363076	0.00563573	0.00325379	0.000327863	0.000364292	0.00111109	0.000601082	0.000442056	0.000255221	0.000182146	0.000163931	0.000182146	0.000176074	1.05164e-05	6.07167e-06	0.000327863	0.000364292	5.46e-05	0.000248918	0.000169267	9.77266e-05	0.430514	k__Bacteria;p__Firmicutes;c__Clostridia;o__Clostridiales;f__Peptostreptococcaceae;g__Romboutsia;
	Fusibacter	0.000145717	9.11e-05	0.000127502	0.00012144	2.78086e-05	1.60553e-05	5.46e-05	9.11e-05	3.64e-05	6.07e-05	2.78555e-05	1.60824e-05	0.000127502	0.000127502	9.11e-05	0.000115368	2.10167e-05	1.2134e-05	0.000145717	0.00327863	0.030637	0.0113538	0.016773	0.00968392	0.325151	k__Bacteria;p__Firmicutes;c__Clostridia;o__Clostridiales;f__Family_XII;g__Fusibacter;
	Clostridium_sensu_stricto_1	0.00630225	0.000109288	0.0022404	0.00288398	0.00314624	0.00181648	0.0018761	0.00522759	0.000491794	0.00253183	0.00243504	0.00140587	0.000692155	0.00123859	0.00047358	0.000801443	0.000394042	0.0002275	0.000255004	0.000382507	0.000109288	0.000248933	0.000136711	7.89299e-05	0.356048	k__Bacteria;p__Firmicutes;c__Clostridia;o__Clostridiales;f__Clostridiaceae_1;g__Clostridium_sensu_stricto_1;
	Paeniclostridium	0.00826943	3.64e-05	0.000619297	0.00297504	0.00459433	0.00265254	0.000510009	0.00067394	0.000163931	0.000449293	0.000260369	0.000150324	0.000200361	0.00107466	7.29e-05	0.000449308	0.00054531	0.000314835	5.46e-05	5.46e-05	5.46e-05	5.46e-05	0	0	0.438799	k__Bacteria;p__Firmicutes;c__Clostridia;o__Clostridiales;f__Peptostreptococcaceae;g__Paeniclostridium;
	Pseudomonas	0.00535509	0.000127502	0.0016211	0.0023679	0.00269262	0.00155459	0.000182146	0.000163931	0.000145717	0.000163931	1.82145e-05	1.05161e-05	0.00730406	0.00229504	0.000218575	0.00327256	0.00364248	0.00210299	0.00023679	0.000528224	5.46e-05	0.000273205	0.000238903	0.00013793	0.312784	k__Bacteria;p__Proteobacteria;c__Gammaproteobacteria;o__Pseudomonadales;f__Pseudomonadaceae;g__Pseudomonas;
	Cetobacterium	0.00402543	0	0.000200361	0.0014086	0.00226846	0.00130969	3.64e-05	0.0034972	7.29e-05	0.00120217	0.00198764	0.00114757	0	0.00247719	0.000109288	0.000862158	0.00139972	0.00080813	9.11e-05	1.82e-05	0	3.64333e-05	4.82094e-05	2.78337e-05	0.759477	k__Bacteria;p__Fusobacteria;c__Fusobacteriia;o__Fusobacteriales;f__Fusobacteriaceae;g__Cetobacterium;
	Photobacterium	0.000145717	1.82e-05	0.000291434	0.000151784	0.000136718	7.89342e-05	5.46e-05	9.11e-05	7.29e-05	7.28667e-05	1.825e-05	1.05367e-05	0.000109288	9.11e-05	5.46e-05	8.4996e-05	2.78503e-05	1.60794e-05	0.000200361	0.00510009	0.0112566	0.00551903	0.00554003	0.00319854	0.103929	k__Bacteria;p__Proteobacteria;c__Gammaproteobacteria;o__Vibrionales;f__Vibrionaceae;g__Photobacterium;
	Sulfitobacter	0.000163931	3.64e-05	0.000637511	0.000279281	0.000316722	0.000182859	0	7.29e-05	5.46e-05	4.25e-05	3.79264e-05	2.18968e-05	5.46e-05	0.000127502	7.29e-05	8.50007e-05	3.79275e-05	2.18975e-05	0.000127502	0.0119488	0.00553724	0.00587117	0.00591771	0.00341659	0.107607	k__Bacteria;p__Proteobacteria;c__Alphaproteobacteria;o__Rhodobacterales;f__Rhodobacteraceae;g__Sulfitobacter;
	Streptococcus	0.000892516	0	0.00145717	0.000783228	0.000734706	0.000424183	0.000127502	7.29e-05	0.00245897	0.000886458	0.00136211	0.000786415	0.000218575	0.0140981	0.000291434	0.00486937	0.0079924	0.00461441	0.000200361	0.000418936	0.000109288	0.000242862	0.000159139	9.18789e-05	0.516165	k__Bacteria;p__Firmicutes;c__Bacilli;o__Lactobacillales;f__Streptococcaceae;g__Streptococcus;
	Lactobacillus	0.00245897	0.00023679	0.00153003	0.0014086	0.00111606	0.000644356	0.000255004	0.000346077	0.00826943	0.00295684	0.00460107	0.00265643	0.000437151	0.000965374	0.000692155	0.000698227	0.000264164	0.000152515	0.0024954	0.000619297	0.000182146	0.00109895	0.00122896	0.000709539	0.700075	k__Bacteria;p__Firmicutes;c__Bacilli;o__Lactobacillales;f__Lactobacillaceae;g__Lactobacillus;
	Rothia	5.46e-05	0	0.000200361	8.4987e-05	0.000103579	5.98015e-05	9.11e-05	0	0	3.03667e-05	5.25966e-05	3.03667e-05	0.000109288	0.00601082	0.0102002	0.0054401	0.0050696	0.00292693	0.000491794	0.000145717	0.000109288	0.000248933	0.000211111	0.000121885	0.078647	k__Bacteria;p__Actinobacteria;c__unidentified_Actinobacteria;o__Micrococcales;f__Micrococcaceae;g__Rothia;
	Peptostreptococcus	0.00209468	0.00282326	0.0017486	0.00222218	0.000548559	0.000316711	0.00209468	0.00071037	0.00156646	0.00145717	0.000698596	0.000403335	0.000765013	0.00229504	0.00271398	0.00192468	0.00102591	0.000592309	0.00183968	0.000619297	0.000947159	0.00113538	0.000631585	0.000364646	0.354438	k__Bacteria;p__Firmicutes;c__Clostridia;o__Clostridiales;f__Peptostreptococcaceae;g__Peptostreptococcus;
	Enterococcus	0.0014936	0.00167574	0.00182146	0.0016636	0.000164268	9.48402e-05	0.000491794	0.000965374	0.00134788	0.000935016	0.00042885	0.000247597	0.000983589	0.00275041	0.000783228	0.00150574	0.00108256	0.000625014	0.00488151	0.000746799	0.000418936	0.00201575	0.00248723	0.001436	0.809895	k__Bacteria;p__Firmicutes;c__Bacilli;o__Lactobacillales;f__Enterococcaceae;g__Enterococcus;
	Faecalibacterium	0.000291434	1.82e-05	0.000200361	0.000169998	0.000139124	8.03236e-05	1.82e-05	0.000109288	0.0192528	0.00646011	0.0110789	0.00639642	5.46e-05	0.000273219	0.000364292	0.000230704	0.000159163	9.1893e-05	0.000400721	9.11e-05	5.46e-05	0.00018214	0.000190174	0.000109797	0.457506	k__Bacteria;p__Firmicutes;c__Clostridia;o__Clostridiales;f__Ruminococcaceae;g__Faecalibacterium;
	Filifactor	0.00122038	0.000856086	0.000692155	0.000922873	0.000270371	0.000156099	0.000619297	0.000874301	0.00111109	0.00086823	0.000245953	0.000142001	0.0011293	0.00118395	0.000783228	0.00103216	0.000217306	0.000125462	0.0118213	0.000874301	0.00067394	0.00445651	0.00637887	0.00368284	0.478684	k__Bacteria;p__Firmicutes;c__Clostridia;o__Clostridiales;f__Peptostreptococcaceae;g__Filifactor;
	Sutterella	0.000728584	0.000182146	0.000546438	0.000485723	0.000278233	0.000160638	0.000255004	0.000491794	0.00142074	0.000722512	0.000616164	0.000355742	0.00067394	0.00238611	0.0117848	0.0049483	0.0059822	0.00345382	0.000455365	0.000491794	0.000601082	0.00051608	7.58336e-05	4.37825e-05	0.267131	k__Bacteria;p__Proteobacteria;c__Betaproteobacteria;o__Burkholderiales;f__Alcaligenaceae;g__Sutterella;
	Anaerostipes	5.46e-05	0	0	1.82e-05	3.15233e-05	1.82e-05	0	0	0.0202	0.00673333	0.0116625	0.00673333	7.29e-05	0	0.00023679	0.00010323	0.000121274	7.00174e-05	0	0	5.46e-05	1.82e-05	3.15233e-05	1.82e-05	0.446532	k__Bacteria;p__Firmicutes;c__Clostridia;o__Clostridiales;f__Lachnospiraceae;g__Anaerostipes;
	Sphingomonas	0.000874301	0.000163931	0.000546438	0.000528223	0.000355535	0.000205268	0.00071037	0.00091073	0.000182146	0.000601082	0.000376386	0.000217307	0.000983589	0.00136609	0.000928945	0.00109288	0.000238187	0.000137517	0.00251361	0.000327863	0.000182146	0.00100787	0.00130604	0.000754044	0.706969	k__Bacteria;p__Proteobacteria;c__Alphaproteobacteria;o__Sphingomonadales;f__Sphingomonadaceae;g__Sphingomonas;
	Peptococcus	0.00209468	0.00129324	0.00357006	0.00231933	0.00115492	0.000666791	0.0014936	0.00178503	0.00191253	0.00173039	0.000214747	0.000123984	0.0010018	0.000728584	0.00118395	0.000971445	0.000229195	0.000132326	0.000765013	0.00125681	0.000947159	0.00098966	0.000248637	0.000143551	0.074598	k__Bacteria;p__Firmicutes;c__Clostridia;o__Clostridiales;f__Peptococcaceae;g__Peptococcus;
	Anaerococcus	0.000801443	0.00391614	0.0089798	0.00456579	0.0041277	0.00238313	0.000510009	0.00071037	0.000801443	0.000673941	0.000149093	8.6079e-05	0.000819657	0.000765013	0.000510009	0.000698226	0.000165275	9.54215e-05	0.000801443	0.000528224	0.000546438	0.000625368	0.000152757	8.81942e-05	0.118826	k__Bacteria;p__Firmicutes;c__Clostridia;o__Clostridiales;f__Family_XI;g__Anaerococcus;
	Blautia	0.000874301	0	0.000601082	0.000491794	0.000447279	0.000258237	9.11e-05	5.46e-05	0.0142802	0.00480865	0.00820267	0.00473581	0.000145717	0.000582867	0.000200361	0.000309648	0.000238187	0.000137517	0.000145717	0.000218575	3.64e-05	0.000133564	9.16935e-05	5.29393e-05	0.481502	k__Bacteria;p__Firmicutes;c__Clostridia;o__Clostridiales;f__Lachnospiraceae;g__Blautia;
	Tenacibaculum	1.82e-05	0	0.000400721	0.00013964	0.000226286	0.000130646	5.46e-05	1.82e-05	3.64e-05	3.64e-05	1.82e-05	1.05078e-05	0	5.46e-05	3.64e-05	3.03333e-05	2.7801e-05	1.60509e-05	9.11e-05	0.00393435	0.00708548	0.00370365	0.00350289	0.0020224	0.0826688	k__Bacteria;p__Bacteroidetes;c__Flavobacteriia;o__Flavobacteriales;f__Flavobacteriaceae;g__Tenacibaculum;
	Roseburia	0.00415293	0	0.000163931	0.00143895	0.0023518	0.00135781	5.46e-05	1.82e-05	0.00608368	0.00205216	0.00349145	0.00201579	0.000145717	0.000200361	0.000127502	0.00015786	3.7917e-05	2.18914e-05	0.000437151	0.000364292	1.82e-05	0.000273214	0.000223833	0.00012923	0.649892	k__Bacteria;p__Firmicutes;c__Clostridia;o__Clostridiales;f__Lachnospiraceae;g__Roseburia;
	Ralstonia	0.000801443	5.46e-05	0.00105645	0.000637497	0.000520656	0.000300601	0.000382507	0.00105645	0.000163931	0.000534295	0.000465216	0.000268593	0.000455365	0.00120216	0.000127502	0.00059501	0.000550772	0.000317989	0.00207646	7.29e-05	0.000200361	0.000783242	0.00112178	0.000647658	0.976534	k__Bacteria;p__Proteobacteria;c__Betaproteobacteria;o__Burkholderiales;f__Burkholderiaceae;g__Ralstonia;
	Acinetobacter	0.00309648	7.29e-05	0.00067394	0.00128111	0.00160063	0.000924122	3.64e-05	0.00067394	0.000127502	0.000279281	0.000344807	0.000199074	0.00107466	0.000564653	0.000291434	0.000643583	0.000397535	0.000229517	0.000382507	0.000109288	3.64e-05	0.000176065	0.000182461	0.000105344	0.424927	k__Bacteria;p__Proteobacteria;c__Gammaproteobacteria;o__Pseudomonadales;f__Moraxellaceae;g__Acinetobacter;
	Ruminococcaceae_UCG_014	0.000400721	0.000127502	0.000582867	0.000370363	0.000229195	0.000132326	0	0	0.0059926	0.00199753	0.00345983	0.00199753	9.11e-05	0.000546438	0.000163931	0.000267156	0.000244591	0.000141215	0.000109288	0.000309648	0	0.000139645	0.00015704	9.06672e-05	0.548475	k__Bacteria;p__Firmicutes;c__Clostridia;o__Clostridiales;f__Ruminococcaceae;g__Ruminococcaceae_UCG-014;
	Bilophila	0.00071037	0.000163931	0.000382507	0.000418936	0.000275035	0.000158791	0.000601082	0.000327863	0.000218575	0.000382507	0.000197021	0.00011375	0.000528224	0.00204004	0.00570117	0.00275648	0.00265985	0.00153567	0.000364292	0.000528224	0.00047358	0.000455365	8.34701e-05	4.81915e-05	0.15637	k__Bacteria;p__Proteobacteria;c__Deltaproteobacteria;o__Desulfovibrionales;f__Desulfovibrionaceae;g__Bilophila;
	Lactococcus	0.000637511	0.00071037	0.000510009	0.000619297	0.000101415	5.85518e-05	0.000418936	0.000437151	0.000692155	0.000516081	0.000152757	8.81941e-05	0.000692155	0.000655726	0.000455365	0.000601082	0.000127502	7.36135e-05	0.00890694	0.000437151	0.000309648	0.00321791	0.00492726	0.00284475	0.500075	k__Bacteria;p__Firmicutes;c__Bacilli;o__Lactobacillales;f__Streptococcaceae;g__Lactococcus;
	Neisseria	9.11e-05	3.64e-05	3.64e-05	5.46333e-05	3.15811e-05	1.82333e-05	0	1.82e-05	1.82e-05	1.21333e-05	1.05078e-05	6.06667e-06	5.46e-05	0.00770478	1.82e-05	0.00259253	0.00442738	0.00255615	9.11e-05	9.11e-05	1.82e-05	6.68e-05	4.20888e-05	2.43e-05	0.443527	k__Bacteria;p__Proteobacteria;c__Betaproteobacteria;o__Neisseriales;f__Neisseriaceae;g__Neisseria;
	Dialister	0.000163931	0	0.000127502	9.71443e-05	8.60787e-05	4.96975e-05	1.82e-05	3.64e-05	0.0134424	0.00449899	0.0077452	0.0044717	9.11e-05	0.000218575	0.00023679	0.000182155	7.93801e-05	4.58301e-05	5.46e-05	0	3.64e-05	3.03333e-05	2.7801e-05	1.60509e-05	0.45431	k__Bacteria;p__Firmicutes;c__Negativicutes;o__Selenomonadales;f__Veillonellaceae;g__Dialister;
Mean, average relative abundance.
SD, standard deviation.
SE, standard error
P-value, one-way ANOVA test
