# Supplementary material for: Gut microbiota of endangered crested ibis: Establishment, diversity, and association with reproductive output
Source: PLoS One. 2021 Apr 23;16(4):e0250075. doi: 10.1371/journal.pone.0250075 (PMC8064547; doi:10.1371/journal.pone.0250075)
Supplement: S9 Table — The alpha diversity indexes were summarized per group of adult crested ibises as the means, standard errors, and standard deviations. One-way ANOVA test was applied to evaluate significant differences. (XLSX) [file pone.0250075.s014.xlsx]

## Sheet: S9 Table
S9 Table. Significant differences of alpha diversity between adults groups.
Group name	Sample number	Ace	Chao1	Shannon	Simpson	Observed_species	Goods_coverage
Y1	73	922.956	890.889	5.352	0.919	776	0.997
	74	380.449	355.684	4.454	0.915	303	0.999
	75	640.142	619.5	4.626	0.84	602	0.999
	Mean	647.849	622.024	4.81067	0.891333	560.333	0.998333
	SD	271.336	267.611	0.476631	0.0445009	239.237	0.0011547
	SE	156.656	154.506	0.275183	0.0256926	138.124	0.000666667
Y2	76	506.755	491.714	4.889	0.935	400	0.998
	77	494.138	472.155	4.52	0.907	419	0.998
	78	821.265	777.581	5.751	0.959	675	0.997
	Mean	607.386	580.483	5.05333	0.933667	498	0.997667
	SD	185.332	170.972	0.631739	0.0260256	153.581	0.00057735
	SE	107.002	98.7104	0.364735	0.0150259	88.6698	0.000333333
Y3	79	603.204	598.763	5.079	0.943	485	0.998
	80	692.674	661.478	5.131	0.928	593	0.998
	81	1148.93	1115.13	5.34	0.937	989	0.996
	Mean	814.935	791.789	5.18333	0.936	689	0.997333
	SD	292.684	281.768	0.138146	0.00754983	265.36	0.0011547
	SE	168.981	162.679	0.0797587	0.0043589	153.206	0.000666667
Y5	82	725.159	695.577	5.454	0.953	635	0.998
	83	885.47	822.494	5.25	0.942	717	0.997
	84	687.254	655.714	4.917	0.926	480	0.997
	Mean	765.961	724.595	5.207	0.940333	610.667	0.997333
	SD	105.219	87.0943	0.27107	0.0135769	120.359	0.00057735
	SE	60.7481	50.2839	0.156502	0.00783865	69.4894	0.000333333
P-value		0.657671	0.638065	0.661682	0.170972	0.709953	0.527857
Mean, average relative abundance.
SD, standard deviation.
SE, standard error
P-value, one-way ANOVA test
