# Supplementary material for: Gut microbiota of endangered crested ibis: Establishment, diversity, and association with reproductive output
Source: PLoS One. 2021 Apr 23;16(4):e0250075. doi: 10.1371/journal.pone.0250075 (PMC8064547; doi:10.1371/journal.pone.0250075)
Supplement: S10 Table — The alpha diversity indexes were summarized per group of normal and sterile crested ibises as the means, standard errors, and standard deviations. The Welch’s t-test was applied to evaluate significant differences. (XLSX) [file pone.0250075.s015.xlsx]

## Sheet: S10 Table
S10 Table. Significant differences of alpha diversity between normal and sterile crested ibises.
	Ace	Chao1	Shannon	Simpson	Observed_species	Goods_coverage
Normal	564.817	545.81	5.06019	0.925244	536.25	0.999082
Sterile	1173.04	1131.53	6.03488	0.959202	1110.67	0.997996
P-value	0.01171	0.006928	0.03182	0.003662	1.572e-05	0.01007
Mean, average relative abundance.
SD, standard deviation.
SE, standard error
P-value, Welch’s t-test
