# Supplementary material for: Gut microbiota of endangered crested ibis: Establishment, diversity, and association with reproductive output
Source: PLoS One. 2021 Apr 23;16(4):e0250075. doi: 10.1371/journal.pone.0250075 (PMC8064547; doi:10.1371/journal.pone.0250075)
Supplement: S11 Table — The abundance of microbiota was summarized per group of normal and sterile crested ibises as the means, standard errors, and standard deviations. The Welch’s t-test was applied to evaluate significant differences. (XLSX) [file pone.0250075.s016.xlsx]

## Sheet: S11 Table
S11 Table. Significant differences between normal and sterile crested ibises at the phylum, class, family, and genus levels.
taxa level	group name	normal											sterile						P value
	sample number	85	86	87	88	89	90	91	92	Mean	SD	SE	93	94	95	Mean	SD	SE
phylum	Firmicutes	0.452505	0.486767	0.564088	0.585345	0.42777	0.355695	0.361341	0.367134	0.450081	0.090085	0.0318499	0.326296	0.263602	0.297754	0.295884	0.0313891	0.0181225	0.0121212	k__Bacteria;p__Firmicutes;
	Bacteroidetes	0.244567	0.180707	0.0876122	0.149524	0.131509	0.24781	0.295332	0.240251	0.197164	0.0708701	0.0250563	0.157065	0.246608	0.186736	0.196803	0.0456124	0.0263343	0.921212	k__Bacteria;p__Bacteroidetes;
	Proteobacteria	0.0652811	0.0844793	0.0926759	0.0582139	0.160944	0.156901	0.0715834	0.0629315	0.0941262	0.041582	0.0147015	0.352289	0.239686	0.315677	0.302551	0.0574376	0.0331616	0.0121212	k__Bacteria;p__Proteobacteria;
	Actinobacteria	0.215825	0.233384	0.209687	0.183676	0.237937	0.180689	0.21475	0.22251	0.212307	0.0208734	0.00737985	0.0914737	0.208648	0.149669	0.14993	0.0585877	0.0338256	0.0484848	k__Bacteria;p__Actinobacteria;
	Fusobacteria	0.0147538	0.00329684	0.0339338	0.0168485	0.0301816	0.0110198	0.0033697	0.0625672	0.0219964	0.0198262	0.00700963	0.0467933	0.0171399	0.00357006	0.0225011	..	0.0127622	0.775758	k__Bacteria;p__Fusobacteria;
	Acidobacteria	0.000182146	0.000455365	0.00023679	0.000309648	0.000655726	0.000601082	0.000346077	0.0150999	0.00223584	0.00520053	0.00183867	0.00606546	0.00457187	0.00519116	0.00527616	0.000750418	0.000433254	0.0848485	k__Bacteria;p__Acidobacteria;
	Gemmatimonadetes	1.82146e-05	0.000182146	0.000145717	0.000291434	0.000364292	0.000127502	0.000382507	0.00832407	0.00122948	0.00286935	0.00101447	0.00253183	0.00202182	0.00234968	0.00230111	0.000258451	0.000149217	0.0820326	k__Bacteria;p__Gemmatimonadetes;
	Nitrospirae	0	9.1073e-05	0.000163931	5.46438e-05	0.000127502	9.1073e-05	0.000109288	0.00431686	0.000619298	0.00149483	0.000528504	0.00173039	0.00112931	0.00160289	0.00148753	0.000316711	0.000182853	0.0813343	k__Bacteria;p__Nitrospirae;
	Chloroflexi	0.000109288	1.82146e-05	3.64292e-05	5.46438e-05	0.000109288	0.000455365	3.64292e-05	0.00247719	0.000411973	0.000846457	0.000299268	0.000801443	0.000564653	0.000837872	0.000734814	0.000148195	8.55605e-05	0.0813343	k__Bacteria;p__Chloroflexi;
	Cyanobacteria	0.000218575	0.000564653	0.00023679	7.28584e-05	0.00198539	0.000528224	0.000309648	0.00023679	0.000519235	0.000614656	0.000217314	0.000637511	0.000327863	0.000837872	0.000601082	0.000256949	0.000148349	0.193939	k__Bacteria;p__Cyanobacteria;
class	Clostridia	0.439901	0.42675	0.531338	0.577057	0.398408	0.347079	0.35176	0.349611	0.427773	0.0864949	0.0305806	0.282636	0.23832	0.215515	0.24549	0.0341301	0.019705	0.0121212	k__Bacteria;p__Firmicutes;c__Clostridia;
	Bacteroidia	0.242127	0.179177	0.0862097	0.147083	0.126883	0.220105	0.267154	0.236116	0.18806	0.0636511	0.0225041	0.145899	0.231489	0.176864	0.184751	0.0433369	0.0250205	0.775758	k__Bacteria;p__Bacteroidetes;c__Bacteroidia;
	unidentified_Actinobacteria	0.214787	0.232273	0.207701	0.182565	0.236571	0.179195	0.214022	0.218211	0.210712	0.0207384	0.00733212	0.0891241	0.207246	0.147903	0.148091	0.0590611	0.0340989	0.0484848	k__Bacteria;p__Actinobacteria;c__unidentified_Actinobacteria;
	Gammaproteobacteria	0.00801443	0.0332963	0.028178	0.0156646	0.0143167	0.0307463	0.0261015	0.0100545	0.0207965	0.00989206	0.00349737	0.210397	0.0566474	0.129251	0.131966	0.0767123	0.0442899	0.0121212	k__Bacteria;p__Proteobacteria;c__Gammaproteobacteria;
	Epsilonproteobacteria	0.0385057	0.0158831	0.00431686	0.0170853	0.085044	0.0889783	0.0171764	0.00519116	0.0340244	0.0343434	0.0121422	0.0337334	0.0654815	0.07927	0.059495	0.0233511	0.0134817	0.375758	k__Bacteria;p__Proteobacteria;c__Epsilonproteobacteria;
	Bacilli	0.00278683	0.0552813	0.0243894	0.00404364	0.0205096	0.00479044	0.00234968	0.00540974	0.0149475	0.0183926	0.00650277	0.0349356	0.0191435	0.0784139	0.0441643	0.030694	0.0177212	0.133333	k__Bacteria;p__Firmicutes;c__Bacilli;
	Fusobacteriia	0.0147538	0.00329684	0.0339338	0.0168485	0.0301816	0.0110198	0.0033697	0.0625672	0.0219984	0.0198205	0.0070076	0.0467933	0.0171399	0.00357006	0.0225011	0.0221048	0.0127622	0.775758	k__Bacteria;p__Fusobacteria;c__Fusobacteriia;
	Betaproteobacteria	0.00821479	0.0165571	0.0351724	0.00795978	0.0297444	0.00295077	0.00304184	0.0240979	0.015971	0.012461	0.00440563	0.0413472	0.060855	0.0479044	0.0500355	0.00992699	0.00573135	0.0121212	k__Bacteria;p__Proteobacteria;c__Betaproteobacteria;
	Alphaproteobacteria	0.00602903	0.00868837	0.0192528	0.0105827	0.0246444	0.0278866	0.0134606	0.00666655	0.0146577	0.00835136	0.00295265	0.0585235	0.0493069	0.0506366	0.0528224	0.00498192	0.00287631	0.0121212	k__Bacteria;p__Proteobacteria;c__Alphaproteobacteria;
	Flavobacteriia	0.00183968	0.000947159	0.000983589	0.000510009	0.00169396	0.0266844	0.0273766	0.00151181	0.00769638	0.0119499	0.00422494	0.00826943	0.0130599	0.008233	0.00986667	0.00280022	0.00161671	0.260486	k__Bacteria;p__Bacteroidetes;c__Flavobacteriia;
family	Family_XI	0.280268	0.314767	0.438808	0.32952	0.300741	0.230214	0.26291	0.22455	0.297722	0.0682894	0.0241439	0.0926759	0.121728	0.119907	0.111437	0.016273	0.00939525	0.0121212	k__Bacteria;p__Firmicutes;c__Clostridia;o__Clostridiales;f__Family_XI;
	Porphyromonadaceae	0.194969	0.169268	0.0674487	0.133804	0.0679587	0.210506	0.261234	0.225296	0.166311	0.0714907	0.0252758	0.102785	0.164369	0.161199	0.142784	0.0346766	0.0200206	0.49697	k__Bacteria;p__Bacteroidetes;c__Bacteroidia;o__Bacteroidales;f__Porphyromonadaceae;
	Ruminococcaceae	0.146008	0.104934	0.0790332	0.216845	0.0724213	0.106683	0.0528588	0.115517	0.111788	0.0512559	0.0181217	0.0404729	0.0791242	0.0638968	0.0611646	0.01947	0.011241	0.133333	k__Bacteria;p__Firmicutes;c__Clostridia;o__Clostridiales;f__Ruminococcaceae;
	Actinomycetaceae	0.157101	0.109962	0.161564	0.147666	0.197556	0.115954	0.16905	0.180907	0.15497	0.0300806	0.0106351	0.0709459	0.191308	0.0751717	0.112475	0.0683039	0.0394353	0.375758	k__Bacteria;p__Actinobacteria;c__unidentified_Actinobacteria;o__Actinomycetales;f__Actinomycetaceae;
	Enterobacteriaceae	0.00595618	0.0228411	0.017741	0.0105463	0.00417114	0.0147174	0.00867015	0.00357006	0.0110267	0.00689076	0.00243625	0.163257	0.0395986	0.0849893	0.0959485	0.0625537	0.0361154	0.0121212	k__Bacteria;p__Proteobacteria;c__Gammaproteobacteria;o__Enterobacteriales;f__Enterobacteriaceae;
	Campylobacteraceae	0.0384328	0.0158831	0.00428043	0.0170307	0.0849529	0.0889055	0.0171035	0.00515473	0.033968	0.034325	0.0121357	0.0334602	0.0650626	0.079106	0.0592096	0.023379	0.0134979	0.375758	k__Bacteria;p__Proteobacteria;c__Epsilonproteobacteria;o__Campylobacterales;f__Campylobacteraceae;
	Peptostreptococcaceae	0.00395257	0.00269576	0.00502723	0.00313291	0.0150453	0.00213111	0.00173039	0.0038615	0.00469709	0.00431416	0.00152529	0.0836961	0.0105645	0.0076137	0.0339581	0.0430996	0.0248836	0.0484848	k__Bacteria;p__Firmicutes;c__Clostridia;o__Clostridiales;f__Peptostreptococcaceae;
	Bacteroidaceae	0.0466112	0.00925302	0.0106009	0.00480866	0.0551903	0.00568296	0.00588332	0.0107102	0.0185926	0.0201984	0.00714123	0.0235879	0.0574124	0.0103641	0.0304548	0.0242642	0.0140089	0.278788	k__Bacteria;p__Bacteroidetes;c__Bacteroidia;o__Bacteroidales;f__Bacteroidaceae;
	Lachnospiraceae	0.00156646	0.000783228	0.00333327	0.000728584	0.00639333	0.00178503	0.000200361	0.000965374	0.00196945	0.00202526	0.000716038	0.0188339	0.00426222	0.00335149	0.00881587	0.00868781	0.00501591	0.0484848	k__Bacteria;p__Firmicutes;c__Clostridia;o__Clostridiales;f__Lachnospiraceae;
	Fusobacteriaceae	0.014681	0.00320577	0.0329138	0.0168121	0.0301634	0.010692	0.00318756	0.0616929	0.0216685	0.0195517	0.00691257	0.0466476	0.0170853	0.00346077	0.0223979	0.0220781	0.0127468	0.758931	k__Bacteria;p__Fusobacteria;c__Fusobacteriia;o__Fusobacteriales;f__Fusobacteriaceae;
	Corynebacteriaceae	0.0430411	0.0587421	0.0224768	0.0221672	0.00952624	0.053132	0.0367024	0.0151181	0.0326132	0.0180482	0.00638099	0.00590153	0.00881587	0.0594889	0.0247354	0.0301326	0.0173971	0.49697	k__Bacteria;p__Actinobacteria;c__unidentified_Actinobacteria;o__Corynebacteriales;f__Corynebacteriaceae;
	Brevibacteriaceae	0.00255004	0.0535145	0.0113113	0.00528224	0.00287791	0.0022404	0.00229504	0.00287791	0.0103687	0.0176996	0.00625775	3.64292e-05	0.000109288	0.0059926	0.0020461	0.00341797	0.00197337	0.260486	k__Bacteria;p__Actinobacteria;c__unidentified_Actinobacteria;o__Micrococcales;f__Brevibacteriaceae;
	Comamonadaceae	0.00697619	0.00801443	0.0214022	0.00571939	0.021985	0.00120216	0.00182146	0.0026229	0.00871797	0.00837192	0.00295992	0.0279594	0.0529499	0.0341888	0.038366	0.0130084	0.00751038	0.0121212	k__Bacteria;p__Proteobacteria;c__Betaproteobacteria;o__Burkholderiales;f__Comamonadaceae;
	Staphylococcaceae	0.000400721	0.0038615	0.000655726	0.000582867	0.00122038	0.000856086	0.00047358	0.00147538	0.00119078	0.00114149	0.000403578	0.0164296	0.0110381	0.0204186	0.0159621	0.0047077	0.00271799	0.0121212	k__Bacteria;p__Firmicutes;c__Bacilli;o__Bacillales;f__Staphylococcaceae;
	Bacillaceae	0.000200361	0.0476858	0.000546438	0.000273219	0.00102002	0.000783228	0.000163931	0.000382507	0.00638194	0.0166919	0.00590149	0.00327863	0.000619297	0.0476858	0.0171946	0.0264397	0.0152649	0.193939	k__Bacteria;p__Firmicutes;c__Bacilli;o__Bacillales;f__Bacillaceae;
	Phyllobacteriaceae	0.004244	0.00628404	0.0162474	0.00739513	0.0173767	0.00364292	0.00233147	0.00132967	0.00735642	0.00616044	0.00217805	0.0320759	0.0346077	0.0313473	0.032677	0.0017113	0.00098802	0.0121212	k__Bacteria;p__Proteobacteria;c__Alphaproteobacteria;o__Rhizobiales;f__Phyllobacteriaceae;
	Clostridiaceae_1	0.00289612	0.000765013	0.00131145	0.0232418	0.000437151	0.000418936	0.000200361	0.000582867	0.00373172	0.0079302	0.00280375	0.0337699	0.0126045	0.0107648	0.0190464	0.012784	0.00738087	0.0519435	k__Bacteria;p__Firmicutes;c__Clostridia;o__Clostridiales;f__Clostridiaceae_1;
	Family_XII	5.46438e-05	0.000127502	0.000145717	0.000127502	0.000255004	0.00333327	0.0306916	0.000145717	0.00436018	0.0106981	0.00378233	0.00848801	0.00579224	0.00772299	0.00733441	0.00138925	0.000802086	0.0848485	k__Bacteria;p__Firmicutes;c__Clostridia;o__Clostridiales;f__Family_XII;
	Rhodobacteraceae	0.000564653	0.000437151	0.000582867	0.000528224	0.00253183	0.0219486	0.00987232	0.000546438	0.00462651	0.00770718	0.0027249	0.0183421	0.00879765	0.0123313	0.013157	0.00482551	0.00278601	0.133333	k__Bacteria;p__Proteobacteria;c__Alphaproteobacteria;o__Rhodobacterales;f__Rhodobacteraceae;
	Flavobacteriaceae	0.00176682	0.000801443	0.000928945	0.000510009	0.00165753	0.0195078	0.0215661	0.00143895	0.0060222	0.00898588	0.00317699	0.00615654	0.0106738	0.00615654	0.00766228	0.00260802	0.00150574	0.278788	k__Bacteria;p__Bacteroidetes;c__Flavobacteriia;o__Flavobacteriales;f__Flavobacteriaceae;
genus	Actinomyces	0.123768	0.0948799	0.153622	0.12854	0.0986867	0.096337	0.148322	0.173203	0.12717	0.0294816	0.0104233	0.063569	0.131072	0.065864	0.0868351	0.0383277	0.0221285	0.193939	k__Bacteria;p__Actinobacteria;c__unidentified_Actinobacteria;o__Actinomycetales;f__Actinomycetaceae;g__Actinomyces;
	unidentified_Actinomycetaceae	0.0129324	0.00326041	0.00234968	0.00176682	0.0655908	0.00684869	0.00176682	0.00213111	0.0120808	0.0219599	0.007764	0.00151181	0.039125	0.00247719	0.0143713	0.0214427	0.01238	0.921212	k__Bacteria;p__Actinobacteria;c__unidentified_Actinobacteria;o__Actinomycetales;f__Actinomycetaceae;g__unidentified_Actinomycetaceae;
	Varibaculum	0.0201636	0.0115116	0.00520938	0.0170671	0.0329684	0.0126409	0.0159378	0.00539152	0.0151113	0.00894821	0.00316367	0.00582867	0.0210743	0.00677583	0.0112263	0.00854178	0.0049316	0.921212	k__Bacteria;p__Actinobacteria;c__unidentified_Actinobacteria;o__Actinomycetales;f__Actinomycetaceae;g__Varibaculum;
	Corynebacterium	0.0165024	0.008233	0.00360649	0.000947159	0.00116573	0.0139342	0.008233	0.00136609	0.00674851	0.00603378	0.00213326	0.00067394	0.00329684	0.0141892	0.00605332	0.00716687	0.00413779	0.775758	k__Bacteria;p__Actinobacteria;c__unidentified_Actinobacteria;o__Corynebacteriales;f__Corynebacteriaceae;g__Corynebacterium;
	Corynebacterium_1	0.0151728	0.0336606	0.00744977	0.00510009	0.00435329	0.0317116	0.0177046	0.00484508	0.0149997	0.0119901	0.00423912	0.00316934	0.00375221	0.0423125	0.0164114	0.022433	0.0129517	0.49697	k__Bacteria;p__Actinobacteria;c__unidentified_Actinobacteria;o__Corynebacteriales;f__Corynebacteriaceae;g__Corynebacterium_1;
	Brevibacterium	0.00255004	0.0535145	0.0113113	0.00528223	0.00287791	0.0022404	0.00229504	0.00287791	0.0103687	0.0176996	0.00625775	3.64e-05	0.000109288	0.0059926	0.0020461	0.00341797	0.00197337	0.260486	k__Bacteria;p__Actinobacteria;c__unidentified_Actinobacteria;o__Micrococcales;f__Brevibacteriaceae;g__Brevibacterium;
	Rothia	9.11e-05	0.000109288	0.00601082	0	0.000491794	0.000145717	0.000109288	0.0102002	0.00214477	0.00384835	0.0013606	0.00216754	0.00216754	0.00287791	0.00240433	0.000410132	0.00023679	0.260486	k__Bacteria;p__Actinobacteria;c__unidentified_Actinobacteria;o__Micrococcales;f__Micrococcaceae;g__Rothia;
	Bacteroides	0.0466112	0.00925302	0.0106009	0.00480866	0.0551903	0.00568296	0.00588332	0.0107102	0.0185926	0.0201984	0.00714123	0.0235879	0.0574124	0.0103641	0.0304548	0.0242642	0.0140089	0.278788	k__Bacteria;p__Bacteroidetes;c__Bacteroidia;o__Bacteroidales;f__Bacteroidaceae;g__Bacteroides;
	Porphyromonas	0.0534599	0.0217847	0.0172857	0.00597439	0.0267755	0.0411286	0.0472487	0.0673212	0.0351223	0.0206033	0.00728436	0.0114206	0.0392889	0.0138067	0.0215054	0.0154471	0.0089184	0.278788	k__Bacteria;p__Bacteroidetes;c__Bacteroidia;o__Bacteroidales;f__Porphyromonadaceae;g__Porphyromonas;
	Tenacibaculum	5.46e-05	0	5.46e-05	1.82e-05	9.11e-05	0.00393435	0.00708548	3.64e-05	0.00140934	0.00266751	0.000943106	0.00180325	0.00200361	0.00216754	0.00199146	0.000182449	0.000105337	0.260486	k__Bacteria;p__Bacteroidetes;c__Flavobacteriia;o__Flavobacteriales;f__Flavobacteriaceae;g__Tenacibaculum;
	Bacillus	5.46e-05	0.0473398	0.000145717	0	0.000163931	7.29e-05	9.11e-05	0.000145717	0.00600172	0.0167032	0.00590547	0.00196718	0.000145717	0.0467205	0.0162778	0.0263799	0.0152304	0.133333	k__Bacteria;p__Firmicutes;c__Bacilli;o__Bacillales;f__Bacillaceae;g__Bacillus;
	Staphylococcus	0.000273219	0.00191253	0.000400721	0.000382507	0.00105645	0.00067394	0.000346077	0.00127502	0.000790058	0.000580826	0.000205353	0.0164296	0.0110381	0.0193439	0.0156038	0.00421405	0.00243298	0.0121212	k__Bacteria;p__Firmicutes;c__Bacilli;o__Bacillales;f__Staphylococcaceae;g__Staphylococcus;
	Enterococcus	0.000491794	0.000983589	0.00275041	0.000965374	0.00488151	0.000746799	0.000418936	0.000783228	0.0015027	0.00154997	0.000547997	0.00180325	0.00102002	0.00143895	0.00142074	0.000391932	0.000226282	0.306332	k__Bacteria;p__Firmicutes;c__Bacilli;o__Lactobacillales;f__Enterococcaceae;g__Enterococcus;
	Lactobacillus	0.000255004	0.000437151	0.000965374	0.000346077	0.0024954	0.000619297	0.000182146	0.000692155	0.000749076	0.000750404	0.000265308	0.00462651	0.00143895	0.00222218	0.00276255	0.00166106	0.000959014	0.0484848	k__Bacteria;p__Firmicutes;c__Bacilli;o__Lactobacillales;f__Lactobacillaceae;g__Lactobacillus;
	Lactococcus	0.000418936	0.000692155	0.000655726	0.000437151	0.00890694	0.000437151	0.000309648	0.000455365	0.00153913	0.00297974	0.0010535	0.000109288	1.82e-05	0	4.2496e-05	5.8555e-05	3.38067e-05	0.0121212	k__Bacteria;p__Firmicutes;c__Bacilli;o__Lactobacillales;f__Streptococcaceae;g__Lactococcus;
	Streptococcus	0.000127502	0.000218575	0.0140981	7.29e-05	0.000200361	0.000418936	0.000109288	0.000291434	0.00194214	0.004913	0.00173701	0.00471758	0.00287791	0.00377042	0.00378864	0.000919973	0.000531147	0.0848485	k__Bacteria;p__Firmicutes;c__Bacilli;o__Lactobacillales;f__Streptococcaceae;g__Streptococcus;
	Clostridium_sensu_stricto_1	0.0018761	0.000692155	0.00123859	0.00522759	0.000255004	0.000382507	0.000109288	0.00047358	0.00128185	0.00169718	0.000600045	0.0250633	0.00577403	0.00459008	0.0118091	0.0114937	0.00663589	0.0242424	k__Bacteria;p__Firmicutes;c__Clostridia;o__Clostridiales;f__Clostridiaceae_1;g__Clostridium_sensu_stricto_1;
	Ezakiella	0.148832	0.108049	0.125553	0.210251	0.13854	0.0805814	0.0798893	0.0560281	0.118466	0.0488879	0.0172845	0.0172492	0.059325	0.0455183	0.0406975	0.0214481	0.0123831	0.0242424	k__Bacteria;p__Firmicutes;c__Clostridia;o__Clostridiales;f__Family_XI;g__Ezakiella;
	Gallicola	0.021475	0.0817836	0.185716	0.0210379	0.0418389	0.0338792	0.0488698	0.0476858	0.0602858	0.0542063	0.0191648	0.0220943	0.000692155	0.0104552	0.0110806	0.0107148	0.00618618	0.0484848	k__Bacteria;p__Firmicutes;c__Clostridia;o__Clostridiales;f__Family_XI;g__Gallicola;
	Peptoniphilus	0.0420757	0.034371	0.0183785	0.0293255	0.0276498	0.0354092	0.0344256	0.0208375	0.0303091	0.00791019	0.00279667	0.00719477	0.0324038	0.0162292	0.0186093	0.0127719	0.00737387	0.133333	k__Bacteria;p__Firmicutes;c__Clostridia;o__Clostridiales;f__Family_XI;g__Peptoniphilus;
	unidentified_Family_XI	0.00941695	0.0232418	0.0101455	0.00874301	0.0216025	0.0158467	0.0230415	0.00672119	0.0148449	0.00696046	0.00246089	0.00874301	0.00706727	0.011712	0.00917409	0.00235218	0.00135803	0.278788	k__Bacteria;p__Firmicutes;c__Clostridia;o__Clostridiales;f__Family_XI;g__unidentified_Family_XI;
	Fusibacter	5.46e-05	0.000127502	0.000127502	9.11e-05	0.000145717	0.00327863	0.030637	9.11e-05	0.00431914	0.0106918	0.00378013	0.00848801	0.00579224	0.00772299	0.00733441	0.00138925	0.000802086	0.0820326	k__Bacteria;p__Firmicutes;c__Clostridia;o__Clostridiales;f__Family_XII;g__Fusibacter;
	Anaerostipes	0	7.29e-05	0	0	0	0	5.46e-05	0.00023679	4.55362e-05	8.2615e-05	2.92088e-05	1.82e-05	0	5.46e-05	2.42667e-05	2.7801e-05	1.60509e-05	0.737774	k__Bacteria;p__Firmicutes;c__Clostridia;o__Clostridiales;f__Lachnospiraceae;g__Anaerostipes;
	Blautia	9.11e-05	0.000145717	0.000582867	5.46e-05	0.000145717	0.000218575	3.64e-05	0.000200361	0.000184417	0.000173472	6.13317e-05	0.00123859	0.00023679	0.000218575	0.000564653	0.000583721	0.000337011	0.100908	k__Bacteria;p__Firmicutes;c__Clostridia;o__Clostridiales;f__Lachnospiraceae;g__Blautia;
	Roseburia	5.46e-05	0.000145717	0.000200361	1.82e-05	0.000437151	0.000364292	1.82e-05	0.000127502	0.000170753	0.000156678	5.5394e-05	0.00488151	0.000109288	0.000255004	0.0017486	0.00271416	0.00156702	0.218566	k__Bacteria;p__Firmicutes;c__Clostridia;o__Clostridiales;f__Lachnospiraceae;g__Roseburia;
	Peptococcus	0.0014936	0.0010018	0.000728584	0.00178503	0.000765013	0.00125681	0.000947159	0.00118395	0.00114524	0.000363046	0.000128356	0.00107466	0.00091073	0.00023679	0.000740727	0.000444053	0.000256374	0.278788	k__Bacteria;p__Firmicutes;c__Clostridia;o__Clostridiales;f__Peptococcaceae;g__Peptococcus;
	Filifactor	0.000619297	0.0011293	0.00118395	0.000874301	0.0118213	0.000874301	0.00067394	0.000783228	0.00224495	0.00387448	0.00136984	5.46e-05	3.64e-05	0	3.03333e-05	2.7801e-05	1.60509e-05	0.0121212	k__Bacteria;p__Firmicutes;c__Clostridia;o__Clostridiales;f__Peptostreptococcaceae;g__Filifactor;
	Paeniclostridium	0.000510009	0.000200361	0.00107466	0.00067394	5.46e-05	5.46e-05	5.46e-05	7.29e-05	0.000336959	0.00038084	0.000134647	0.0336242	0.00316934	0.00278683	0.0131934	0.0176946	0.010216	0.0186336	k__Bacteria;p__Firmicutes;c__Clostridia;o__Clostridiales;f__Peptostreptococcaceae;g__Paeniclostridium;
	Peptostreptococcus	0.00209468	0.000765013	0.00229504	0.00071037	0.00183968	0.000619297	0.000947159	0.00271398	0.00149815	0.000829786	0.000293374	0.00103823	0.00216754	0.000291434	0.00116573	0.000944529	0.000545324	0.775758	k__Bacteria;p__Firmicutes;c__Clostridia;o__Clostridiales;f__Peptostreptococcaceae;g__Peptostreptococcus;
	Romboutsia	0.000327863	0.000182146	0.000163931	0.000364292	0.000327863	0.000364292	5.46e-05	0.000182146	0.000245892	0.00011521	4.07328e-05	0.0454272	0.00409829	0.00329684	0.0176075	0.024096	0.0139118	0.0186336	k__Bacteria;p__Firmicutes;c__Clostridia;o__Clostridiales;f__Peptostreptococcaceae;g__Romboutsia;
	Faecalibacterium	1.82e-05	5.46e-05	0.000273219	0.000109288	0.000400721	9.11e-05	5.46e-05	0.000364292	0.000170752	0.000151761	5.36556e-05	0.00071037	0.000346077	0.000400721	0.000485723	0.000196459	0.000113426	0.0519435	k__Bacteria;p__Firmicutes;c__Clostridia;o__Clostridiales;f__Ruminococcaceae;g__Faecalibacterium;
	Fastidiosipila	0.145644	0.104024	0.0766653	0.216262	0.0697073	0.105426	0.0524398	0.114242	0.110551	0.0516612	0.018265	0.0232965	0.0754449	0.0601082	0.0529499	0.026801	0.0154736	0.0848485	k__Bacteria;p__Firmicutes;c__Clostridia;o__Clostridiales;f__Ruminococcaceae;g__Fastidiosipila;
	Ruminococcaceae_UCG_014	0	9.11e-05	0.000546438	0	0.000109288	0.000309648	0	0.000163931	0.000152551	0.00019102	6.75356e-05	0.00322398	0.00198539	0.0018761	0.00236183	0.000748648	0.000432232	0.0121212	k__Bacteria;p__Firmicutes;c__Clostridia;o__Clostridiales;f__Ruminococcaceae;g__Ruminococcaceae_UCG-014;
	Dialister	1.82e-05	9.11e-05	0.000218575	3.64e-05	5.46e-05	0	3.64e-05	0.00023679	8.65081e-05	9.12115e-05	3.22482e-05	0.000255004	0.000127502	0.000127502	0.000170003	7.36133e-05	4.25007e-05	0.124064	k__Bacteria;p__Firmicutes;c__Negativicutes;o__Selenomonadales;f__Veillonellaceae;g__Dialister;
	Cetobacterium	3.64e-05	0	0.00247719	0.0034972	9.11e-05	1.82e-05	0	0.000109288	0.000778672	0.00139069	0.000491683	0.032677	0.00265933	0.00091073	0.0120824	0.0178569	0.0103097	0.0813343	k__Bacteria;p__Fusobacteria;c__Fusobacteriia;o__Fusobacteriales;f__Fusobacteriaceae;g__Cetobacterium;
	Fusobacterium	0.0146445	0.00320577	0.0304366	0.0133149	0.0300723	0.0106738	0.00318756	0.0615836	0.0208899	0.0194873	0.00688981	0.0139706	0.014426	0.00255004	0.0103155	0.00672897	0.00388497	0.49697	k__Bacteria;p__Fusobacteria;c__Fusobacteriia;o__Fusobacteriales;f__Fusobacteriaceae;g__Fusobacterium;
	Phyllobacterium	0.00420757	0.00619297	0.0160835	0.00730406	0.0165389	0.00218575	0.00202182	0.00122038	0.00696936	0.00613418	0.00216876	0.0312563	0.0339702	0.0305095	0.031912	0.00182119	0.00105146	0.0121212	k__Bacteria;p__Proteobacteria;c__Alphaproteobacteria;o__Rhizobiales;f__Phyllobacteriaceae;g__Phyllobacterium;
	Sulfitobacter	0	5.46e-05	0.000127502	7.29e-05	0.000127502	0.0119488	0.00553724	7.29e-05	0.00224268	0.00436289	0.00154251	0.00730406	0.004244	0.00628404	0.00594403	0.0015581	0.000899571	0.124926	k__Bacteria;p__Proteobacteria;c__Alphaproteobacteria;o__Rhodobacterales;f__Rhodobacteraceae;g__Sulfitobacter;
	Sphingomonas	0.00071037	0.000983589	0.00136609	0.00091073	0.00251361	0.000327863	0.000182146	0.000928945	0.000990419	0.000721323	0.000255026	0.00378864	0.00329684	0.00357006	0.00355185	0.000246403	0.000142261	0.0121212	k__Bacteria;p__Proteobacteria;c__Alphaproteobacteria;o__Sphingomonadales;f__Sphingomonadaceae;g__Sphingomonas;
	Sutterella	0.000255004	0.00067394	0.00238611	0.000491794	0.000455365	0.000491794	0.000601082	0.0117848	0.00214249	0.00395376	0.00139787	0.000327863	0.000291434	0.000546438	0.000388578	0.000137919	7.96273e-05	0.278788	k__Bacteria;p__Proteobacteria;c__Betaproteobacteria;o__Burkholderiales;f__Alcaligenaceae;g__Sutterella;
	Ralstonia	0.000382507	0.000455365	0.00120216	0.00105645	0.00207646	7.29e-05	0.000200361	0.000127502	0.000696714	0.000697453	0.000246587	0.00318756	0.00204004	0.00338792	0.00287184	0.000727293	0.000419903	0.0242424	k__Bacteria;p__Proteobacteria;c__Betaproteobacteria;o__Burkholderiales;f__Burkholderiaceae;g__Ralstonia;
	Delftia	0.00559188	0.00672119	0.0204004	0.00493616	0.0191618	0.000965374	0.00125681	0.00103823	0.00750897	0.00789818	0.00279243	0.0251179	0.0494527	0.0306005	0.035057	0.0127648	0.00736976	0.0121212	k__Bacteria;p__Proteobacteria;c__Betaproteobacteria;o__Burkholderiales;f__Comamonadaceae;g__Delftia;
	Neisseria	0	5.46e-05	0.00770478	1.82e-05	9.11e-05	9.11e-05	1.82e-05	1.82e-05	0.000999522	0.00270956	0.000957972	0.00265933	0.00140252	0.00271398	0.00225861	0.000741895	0.000428334	0.0813343	k__Bacteria;p__Proteobacteria;c__Betaproteobacteria;o__Neisseriales;f__Neisseriaceae;g__Neisseria;
	Bilophila	0.000601082	0.000528224	0.00204004	0.000327863	0.000364292	0.000528224	0.00047358	0.00570117	0.00132056	0.00185541	0.000655988	0.000983589	0.00153003	0.000746799	0.0010868	0.000401686	0.000231914	0.278788	k__Bacteria;p__Proteobacteria;c__Deltaproteobacteria;o__Desulfovibrionales;f__Desulfovibrionaceae;g__Bilophila;
	Desulfovibrio	0.00377042	0.00934409	0.00344256	0.00610189	0.00522759	0.00455365	0.0103095	0.0064844	0.00615426	0.00250739	0.000886498	0.00306005	0.00344256	0.00469937	0.00373399	0.000857635	0.000495156	0.133333	k__Bacteria;p__Proteobacteria;c__Deltaproteobacteria;o__Desulfovibrionales;f__Desulfovibrionaceae;g__Desulfovibrio;
	Campylobacter	0.0384328	0.0156646	0.00415293	0.0170307	0.0849165	0.0886869	0.0158649	0.00515473	0.033738	0.0343889	0.0121583	0.0333145	0.0647529	0.0787599	0.0589425	0.0232732	0.0134368	0.375758	k__Bacteria;p__Proteobacteria;c__Epsilonproteobacteria;o__Campylobacterales;f__Campylobacteraceae;g__Campylobacter;
	Escherichia_Shigella	0.00519116	0.0102913	0.00448079	0.00444436	0.00285969	0.00105645	0.000746799	0.00276862	0.00397989	0.00301161	0.00106476	0.0171764	0.0222218	0.0316023	0.0236668	0.00732074	0.00422663	0.0121212	k__Bacteria;p__Proteobacteria;c__Gammaproteobacteria;o__Enterobacteriales;f__Enterobacteriaceae;g__Escherichia-Shigella;
	Pseudomonas	0.000182146	0.00730406	0.00229504	0.000163931	0.00023679	0.000528224	5.46e-05	0.000218575	0.00137292	0.00250665	0.000886235	0.0141892	0.000801443	0.0161199	0.0103702	0.00834281	0.00481672	0.0484848	k__Bacteria;p__Proteobacteria;c__Gammaproteobacteria;o__Pseudomonadales;f__Pseudomonadaceae;g__Pseudomonas;
	Photobacterium	5.46e-05	0.000109288	9.11e-05	9.11e-05	0.000200361	0.00510009	0.0112566	5.46e-05	0.00211972	0.00408571	0.00144452	0.00927123	0.00466294	0.00899801	0.00764406	0.00258534	0.00149265	0.122336	k__Bacteria;p__Proteobacteria;c__Gammaproteobacteria;o__Vibrionales;f__Vibrionaceae;g__Photobacterium;
Mean, average relative abundance.
SD, standard deviation.
SE, standard error
P-value, Welch’s t-test
