# Supplementary material for: Gut microbiota of endangered crested ibis: Establishment, diversity, and association with reproductive output
Source: PLoS One. 2021 Apr 23;16(4):e0250075. doi: 10.1371/journal.pone.0250075 (PMC8064547; doi:10.1371/journal.pone.0250075)
Supplement: S12 Table — The microbiota characteristics (taxonomic composition and alpha diversity indexes) were tested with linear mixed effect models to evaluate the effects of sex, individual variability, and type of cage on gut microbiota in nestlings. (XLSX) [file pone.0250075.s017.xlsx]

## Sheet: S12 Table
S12 Table. The effects of sex, individual variability and type of cage on gut microbiota of nestlings.
	microbiota characteristics	type of cage			sex			individual
		d.f.	t	P value	d.f.	t	P value	d.f.	t	P value
alpha diversity	ace	65	0.212195	0.155592	68	0.582514	0.571277	68	-0.476175	0.201837
	chao1	68	3.89168	0.15709	144.863	0.447322	0.605582	68	-0.47482	0.213567
	goods_coverage	68	-2.77522	0.0777	68	-1.93458	0.057431	68	0.283195	0.142027
	observed_species	68	3.93837	0.14947	68	0.502814	0.640199	68	-0.482874	0.214539
	shannon	353463	0.0521865	0.109679	68	1.52051	0.417493	1.4861e-16	-1.65691	0.0692496
	simpson	68	0.519881	0.611458	68	-1.19209	0.10958	68	-1.90019	0.120511
phylum	Proteobacteria	68	3.65336	0.135315	68	-0.785226	0.555563	68	-0.0935053	0.531988
	Firmicutes	5.92917e-15	0.110512	0.813316	68	0.0443271	0.911267	68	-0.836337	0.19253
	Fusobacteria	68	-7.11994	0.125972	68	0.534648	0.367366	4485.41	0.414522	0.785534
	Bacteroidetes	68	2.38228	0.113612	68	0.325779	0.971275	68	-1.3195	0.213638
	Actinobacteria	68	4.18929	0.216334	68	-0.00121543	0.8532	68	-0.604254	0.948
	Verrucomicrobia	68	1.24669	0.213856	68	-0.617184	0.469665	68	-0.397351	0.42294
	Cyanobacteria	68	-0.408287	0.707686	68	-0.723277	0.679833	72.483	1.27194	0.611068
	Tenericutes	68	-1.17087	0.432002	68	0.578911	0.48643	68	0.372981	0.115022
	Acidobacteria	68	2.27956	0.16064	68	1.01403	0.282149	3.61573e+06	0.00301178	0.56468
	Gemmatimonadetes	68	1.97264	0.174152	68	1.00935	0.267485	68	0.259883	0.54686
class	Bacilli	0.0744653	7.01165e-06	0.204282	1923.15	0.661682	0.366509	68.0001	-0.320697	0.766003
	Fusobacteriia	68	-7.11994	0.125972	68	0.534648	0.367366	4485.41	0.414522	0.495289
	Clostridia	68	-2.34624	0.158428	68	-1.80242	0.141117	68	-0.774707	0.786
	Betaproteobacteria	68	3.26343	0.189768	68	-1.57462	0.423044	68	1.19521	0.129707
	Gammaproteobacteria	2.38641e-16	1.37568	0.638902	68	-0.19507	0.510072	1.50197e-14	-1.43173	0.818
	Epsilonproteobacteria	68	-1.70653	0.0921208	68	1.00312	0.218808	3.77918e-16	0.0933842	0.81251
	Bacteroidia	68	1.87099	0.0678423	68	0.116444	0.832335	68	-1.47723	0.543519
	Alphaproteobacteria	68	4.96671	0.187018	68	-1.20271	0.3172	68	0.477015	0.200627
	unidentified_Actinobacteria	68	4.4325	0.206382	68	0.0217124	0.846912	68	-0.718144	0.97787
	Flavobacteriia	68	1.73152	0.310685	68	0.704547	0.443941	68	0.0534438	0.974
genus	Staphylococcus	65.9722	1.61885	0.169119	2.59877	1.29258e-07	0.294978	443164	-0.15311	0.29251
	Fusobacterium	68	-6.5429	0.11928	68	1.01698	0.300587	68	0.508592	0.600441
	Clostridium_sensu_stricto_1	68	-3.56581	0.156	68	-0.979393	0.375	68	0.907501	0.477679
	Cetobacterium	68	-2.22632	0.191919	68	-0.536317	0.811617	68	1.12354	0.979
	Escherichia_Shigella	68	0.867451	0.669511	68	0.246273	0.64348	68	-3.1559	0.893679
	Paeniclostridium	68	-4.2262	0.161131	68	-1.03067	0.204632	68	0.0232683	0.340241
	Campylobacter	68	-1.72661	0.0884411	68	1.00014	0.219794	68	0.938056	0.167999
	Aeromonas	68	-0.641172	0.685588	68	-0.679252	0.738159	68	1.34892	0.949797
	Catellicoccus	68	-2.39659	0.208526	68	-0.0588648	0.966981	200.578	0.0715208	0.529463
	Delftia	68	2.9561	0.182074	68	-1.7129	0.389043	145.964	1.15578	0.761452
	Citrobacter	68	2.2007	0.0739095	68	-1.05741	0.248127	108.384	-0.877221	0.754842
	Phyllobacterium	9.53705e-23	4.02996e-06	0.177869	1.43427e-23	-3.56092e-07	0.368194	3.85107e-16	0.729742	0.699938
	Bacillus	1.49203e-22	1.7975e-06	0.125282	1.09711e-28	-1.72936e-09	0.267961	3.83337e-11	5.07053e-05	0.269
	Edwardsiella	68	2.0769	0.335716	68	1.11063	0.189025	3.72896e+06	0.127724	0.904427
	Bacteroides	68	2.77888	0.115818	68	0.38116	0.759999	68	-0.41999	0.471899
	Proteus	89.7757	0.289851	0.839058	68	-0.955688	0.162631	85.1157	-1.72311	0.568146
	Streptococcus	68	-0.0402384	0.968012	68	-0.35814	0.557277	68	-0.984814	0.765
	Pseudomonas	68	-0.945927	0.373134	68	-1.61639	0.0981033	68	-0.713906	0.0983393
	Epulopiscium	68	-1.42701	0.337012	68	-0.0410888	0.654707	68	-1.7912	0.430259
	Acinetobacter	68	-1.86651	0.234844	68	-0.327902	0.60016	68	-0.759335	0.392215
	Psychrobacter	68	-1.87052	0.242817	68	0.158982	0.951484	68	-0.984494	0.344283
	Photobacterium	68	2.10696	0.177872	68	-0.442456	0.651199	68	0.0548264	0.266
	Ureaplasma	68	-1.32612	0.38	68	0.561428	0.487	68	0.446348	0.17688
	Intestinibacter	68	-2.30464	0.149258	107.415	-1.26552	0.174788	68	-0.923146	0.547938
	Fusibacter	98159.6	0.297017	0.178111	68	-0.757152	0.459239	910027	0.0178037	0.176465
	unidentified_Chloroplast	68	-0.558858	0.609837	68	-0.708779	0.697204	68	1.34059	0.185045
	Sulfitobacter	68	2.32741	0.178546	68	0.812988	0.441539	78.1549	-0.382798	0.506116
	Lactobacillus	84.0772	1.86811	0.140341	68	-0.22077	0.897372	68	0.437154	0.59654
	Terrimicrobium	1.37651e-30	7.68933e-08	0.236679	1.19898e-30	-4.51205e-08	0.488104	0.108961	-0.0600341	0.584935
	Tyzzerella_3	68	-1.1343	0.253108	68	-0.309197	0.738984	89.8313	-0.0515463	0.641285
	Faecalibacterium	68	0.83284	0.519295	68	-0.285149	0.840935	76.6841	0.408319	0.511002
	Ezakiella	68	4.96144	0.176952	1.47783e-15	-0.0340902	0.606482	68	-1.47391	0.218
	Paraclostridium	68	-1.85607	0.22369	68	0.801808	0.411062	68	0.340195	0.489592
	Actinomyces	68	0.306962	0.173291	68	7.68336	0.831374	68	0.0648265	0.974
	Blautia	68	0.532749	0.636872	68	-0.259817	0.83183	68	0.245557	0.652711
	Chryseobacterium	307.567	-1.11404	0.398356	68	1.15858	0.318717	68	0.493294	0.972392
	Neisseria	275.929	1.21859	0.0908981	68	-0.445756	0.434862	68	-1.48436	0.268822
	Morganella	68	2.01925	0.36741	68	-1.04295	0.160503	68	-0.80355	0.646512
	Sphingomonas	68	3.81548	0.238936	68	-1.5967	0.184034	68	0.00374025	0.498204
	Fastidiosipila	68	4.70595	0.177473	68	0.533623	0.701085	258370	-0.146339	0.258
	Enhydrobacter	68	-1.6416	0.105188	68	0.241194	0.719811	68	0.489796	0.847222
	Vibrio	68	0.973863	0.46302	68	-1.14492	0.360612	68	1.19092	0.956859
	Lachnospiraceae_NK4A136_group	68	1.50878	0.141951	68	-1.35011	0.0829746	68	-1.78214	0.074
	Enterococcus	68	-0.841048	0.49061	68	-1.49059	0.0535682	68	-2.08401	0.375307
	Tenacibaculum	68	0.348659	0.16666	68	0.267422	0.787561	67.9	0.439742	0.556952
