# Supplementary material for: Gut microbiota of endangered crested ibis: Establishment, diversity, and association with reproductive output
Source: PLoS One. 2021 Apr 23;16(4):e0250075. doi: 10.1371/journal.pone.0250075 (PMC8064547; doi:10.1371/journal.pone.0250075)
Supplement: S13 Table — The microbiota characteristics (taxonomic composition and alpha diversity indexes) were tested with linear mixed effect models to evaluate the effect of sex on gut microbiota in adults. (XLSX) [file pone.0250075.s018.xlsx]

## Sheet: S13 Table
S13 Table. The effect of sex on gut microbiota of adults.
	microbiota characteristics	d.f.	t	P value
alpha diversity	ace	10	0.480952	0.6409
	chao1	2.91562e-16	0.354695	1
	goods_coverage	1.61737e-15	-0.142472	1
	observed_species	5.4949e-16	0.20462	1
	shannon	10	0.143432	0.888798
	simpson	10	-1.07572	0.307323
phylum	Firmicutes	7.8718e-16	2.0251	1
	Bacteroidetes	10	-1.40902	0.189156
	Proteobacteria	1028.92	-0.368904	0.712275
	Actinobacteria	10	-1.52579	0.158047
	Fusobacteria	10	-0.637988	0.537816
	Acidobacteria	26.795	-0.915965	0.367856
	Gemmatimonadetes	10	-1.12945	0.285071
	Nitrospirae	1742.65	-0.315636	0.752317
	Saccharibacteria	10	1.2635	0.23507
	Chloroflexi	1.104e-15	-0.551749	1
class	Clostridia	10	2.32238	0.0425994
	Bacteroidia	10	-1.64278	0.13146
	unidentified_Actinobacteria	10	-1.52571	0.158066
	Gammaproteobacteria	10	1.52432	0.158408
	Epsilonproteobacteria	10	-1.44852	0.17809
	Bacilli	76.2512	-1.01845	0.311684
	Fusobacteriia	4.57365e-16	-0.352288	1
	Betaproteobacteria	10	-0.763852	0.462597
	Alphaproteobacteria	3777.99	0.190585	0.848861
	Flavobacteriia	153.403	0.520747	0.603294
genus	Actinomyces	1.00106e-15	-0.0253457	1
	Fastidiosipila	10	0.164763	0.872413
	Ezakiella	10	0.0971799	0.924504
	Gallicola	7051.06	0.269341	0.787675
	Campylobacter	10	-1.45917	0.175206
	Porphyromonas	5.32225e-16	-0.593469	1
	Bacteroides	10	-0.895888	0.391368
	Peptoniphilus	10	0.359146	0.726954
	Fusobacterium	7.49778e-16	-0.707108	1
	Corynebacterium_1	1.69736e-15	-0.669215	1
	unidentified_Family_XI	10	-0.0582532	0.954695
	Varibaculum	10	-0.611596	0.554454
	Delftia	29.9002	-0.198458	0.84403
	Phyllobacterium	10	0.0254549	0.980193
	unidentified_Actinomycetaceae	6.10061e-16	-0.722116	1
	Escherichia_Shigella	10	-0.027424	0.978661
	Staphylococcus	1787.65	-0.35055	0.725968
	Brevibacterium	4.55095e-16	-0.504563	1
	Bacillus	10	-1.18111	0.264889
	Corynebacterium	10	-0.345224	0.737077
	Desulfovibrio	10	-0.330013	0.7482
	Romboutsia	9.38976e-16	0.977168	1
	Fusibacter	10	0.931801	0.373389
	Clostridium_sensu_stricto_1	10	1.37881	0.198012
	Paeniclostridium	10	1.02115	0.331252
	Pseudomonas	260.21	-0.0489063	0.961031
	Cetobacterium	4.18386e-16	0.879331	1
	Photobacterium	6.75328e-16	0.910392	1
	Sulfitobacter	8.03564e-16	0.142955	1
	Streptococcus	10	1.14138	0.280309
	Lactobacillus	10	0.917791	0.380331
	Rothia	10	-0.640022	0.536546
	Peptostreptococcus	2.85628e-15	-0.565052	1
	Enterococcus	10	-0.531	0.607
	Faecalibacterium	10	0.832699	0.424455
	Filifactor	3.36088e-16	-1.14985	1
	Sutterella	10	-0.89679	0.390909
	Anaerostipes	153.403	0.414661	0.67897
	Sphingomonas	1.26687e-15	-0.573763	1
	Peptococcus	12126.2	0.233411	0.815446
	Anaerococcus	1.48622e-15	0.254189	1
	Blautia	10	0.948408	0.365278
	Tenacibaculum	3.14341e-16	1.27354	1
	Roseburia	10	1.25479	0.238087
	Ralstonia	10	0.0823561	0.935989
	Acinetobacter	1.93494e-15	0.54294	1
	Ruminococcaceae_UCG_014	10	1.04051	0.322607
	Bilophila	1.23907e-16	-0.672727	1
	Lactococcus	153.403	-0.625077	0.532849
	Neisseria	3.77614e-15	0.697249	1
	Dialister	8.41175e-16	0.839458	1
