# Supplementary material for: Gut microbiota of endangered crested ibis: Establishment, diversity, and association with reproductive output
Source: PLoS One. 2021 Apr 23;16(4):e0250075. doi: 10.1371/journal.pone.0250075 (PMC8064547; doi:10.1371/journal.pone.0250075)
Supplement: S14 Table — The microbiota characteristics (taxonomic composition and alpha diversity indexes) were tested with linear mixed effect models to evaluate the effects of sex and age on gut microbiota in normal and sterile crested ibises. (XLSX) [file pone.0250075.s019.xlsx]

## Sheet: S14 Table
S14 Table. The effects of sex and age on gut microbiota of normal and sterile crested ibises.
	microbiota characteristics	sex			age
		d.f.	t	P value	d.f.	t	P value
alpha diversity	ace	9	-0.135947	0.507824	3.13545	6.92323	0.477831
	chao1	9	-0.120352	0.518489	7.02331	5.70016	0.518557
	observed_species	9	-0.109425	0.55148	3.01038	6.92837	0.481767
	goods_coverage	9	0.290048	0.394474	23.979	4872.8	0.541438
	shannon	9	-0.102546	0.625617	3.8885	26.6573	0.291319
	simpson	9	-0.582136	0.361313	3.64869	155.364	0.265371
phylum	Firmicutes	9	0.703073	0.329023	3.45843	9.20193	0.343915
	Bacteroidetes	65.4628	-0.443722	0.504855	10	10.4233	0.771868
	Proteobacteria	9	0.42297	0.690374	4.23056	3.76658	0.424837
	Actinobacteria	9	-1.63832	0.403751	10	15.0984	0.836689
	Fusobacteria	9	-1.19697	0.292821	251.682	1.69718	0.847561
	Acidobacteria	9	-1.14395	0.309833	10	2.21507	0.606805
	Gemmatimonadetes	9	-1.21252	0.281186	16.4457	2.05581	0.686368
	Nitrospirae	65.4628	-0.621637	0.366464	10	2.14712	0.582584
	Chloroflexi	9	-1.09727	0.338026	10	1.34522	0.90805
	Cyanobacteria	9	-0.695985	0.189485	243.995	1.5647	0.297745
class	Clostridia	9	0.458146	0.615655	3.606	8.191	0.183725
	Bacteroidia	9	-0.968311	0.543994	10	10.9491	0.937146
	unidentified_Actinobacteria	9	-1.60947	0.272247	10	14.9138	0.803286
	Gammaproteobacteria	9	1.17392	0.323054	3.48277e-16	1.17704	0.578594
	Epsilonproteobacteria	9	-0.559373	0.298572	3.52853	3.30708	0.115138
	Bacilli	9	1.12521	0.369896	217.778	1.42278	0.704349
	Fusobacteriia	10.9296	-1.142	0.270465	10	3.80243	0.782304
	Betaproteobacteria	12.0124	-0.635173	0.939214	1.65945	3.08496	0.216813
	Alphaproteobacteria	9	0.424149	0.419897	3.71819	3.36313	0.186465
	Flavobacteriia	9	0.921853	0.476533	2.7932	2.23146	0.195153
family	Family_XI	9	0.34636	0.899696	2.88772e-16	3.68601	0.431639
	Porphyromonadaceae	9	-0.123415	0.861504	10	8.44971	0.969402
	Ruminococcaceae	9	-0.253692	0.906099	4.21696	4.81873	0.0288829
	Actinomycetaceae	9	-2.83215	0.147206	10	10.7401	0.980012
	Enterobacteriaceae	9	1.07883	0.359273	4.25526	2.20199	0.675262
	Campylobacteraceae	9	-0.55748	0.298137	8.84149	2.62542	0.115926
	Peptostreptococcaceae	9	0.43449	0.787274	10	1.75903	0.818441
	Bacteroidaceae	9	-3.81371	0.136289	10	3.4749	0.468753
	Lachnospiraceae	9	0.242595	0.904806	84.1322	1.38803	0.757801
	Fusobacteriaceae	9	-1.21345	0.26905	10	3.79519	0.791061
	Corynebacteriaceae	9	1.4577	0.486839	10	4.91186	0.907112
	Brevibacteriaceae	9	0.974394	0.384384	4.0016	1.56193	0.542066
	Comamonadaceae	9	-0.63512	0.700126	2.66159	2.21238	0.122191
	Staphylococcaceae	9	0.560521	0.423544	3.90847	2.12452	0.473035
	Bacillaceae	9	1.18173	0.424804	1.40376e-16	0.0703948	0.927269
	Phyllobacteriaceae	9	-0.0234653	0.492457	0	2.961	0.232066
	Clostridiaceae_1	9	0.824119	0.254311	10	2.31946	0.561508
	Family_XII	9	0.99636	0.417904	4.6605	1.56165	0.56329
	Rhodobacteraceae	9	1.25749	0.695	3.62231	2.1284	0.24
	Flavobacteriaceae	9	0.834689	0.818759	2.70592	2.35074	0.449342
genus	Actinomyces	9	-1.10952	0.617665	4.4132	9.97952	0.257904
	unidentified_Actinomycetaceae	9	-2.62571	0.684296	10	2.03056	0.164759
	Varibaculum	9	-1.92067	0.192708	10	5.42003	0.737231
	Corynebacterium	9	0.390971	0.725128	10	3.6325	0.392531
	Corynebacterium_1	9	1.58149	0.188769	10	3.59266	0.706733
	Brevibacterium	9	0.123581	0.385826	4.0016	1.56193	0.708557
	Rothia	9	2.23426	0.485456	3.99896	1.85236	0.917007
	Bacteroides	9	-3.81371	0.104879	10	3.4749	0.284747
	Porphyromonas	9	-2.35864	0.0762049	10	5.30678	0.762946
	Tenacibaculum	9	1.15776	0.413034	273.024	1.03304	0.445736
	Bacillus	9	1.17177	0.425	10	1.54434	0.927
	Staphylococcus	9	0.47557	0.452825	6	2.62438	0.440625
	Enterococcus	9	-0.580674	0.440541	13.2857	2.33099	0.745906
	Lactobacillus	9	0.136958	0.975941	6	2.22377	0.477631
	Lactococcus	9	-1.32429	0.145487	6	-0.546221	0.631514
	Streptococcus	9	0.926976	0.383162	6	0.895	0.797006
	Clostridium_sensu_stricto_1	9	0.692645	0.480787	6	1.77297	0.821212
	Ezakiella	9	-0.14686	0.967508	6	3.05856	0.268948
	Gallicola	9	0.923075	0.493128	6	1.42155	0.289439
	Peptoniphilus	9	-0.870415	0.587828	6.63962	3.95363	0.618543
	unidentified_Family_XI	9	0.795621	0.930882	6	4.57278	0.823177
	Fusibacter	9	1.00004	0.414651	6	2.52826	0.563365
	Anaerostipes	9	-0.668635	0.357163	2.7877e-15	0.123245	0.473118
	Blautia	9	0.851098	0.587602	12402.7	0.291028	0.94241
	Roseburia	9	0.718485	0.708696	106.316	0.827506	0.883263
	Peptococcus	3264.86	-0.071517	0.875447	6	4.96958	0.171233
	Filifactor	9	-1.27085	0.156804	9.84132e-16	0.953421	0.657203
	Paeniclostridium	9	0.711146	0.600108	6	1.57593	0.871659
	Peptostreptococcus	9	-3.54375	0.130358	20.2544	1.79974	0.453517
	Romboutsia	65.4628	0.412486	0.627	6	1.568	0.868
	Faecalibacterium	9	-0.287577	0.77286	6	3.69095	0.538969
	Fastidiosipila	9	-0.293228	0.980554	28.221	2.56252	0.133755
	Ruminococcaceae_UCG_014	40.5	0.416995	0.445061	6	2.36773	0.462546
	Dialister	9	0.000164865	0.891471	6	2.81949	0.397563
	Cetobacterium	9	0.80089	0.547606	6	1.46295	0.91114
	Fusobacterium	9	-2.01722	0.0569309	6.01836	1.29765	0.371572
	Phyllobacterium	9	-0.0395979	0.482064	9.59764	3.32639	0.228421
	Sulfitobacter	9	1.36502	0.141082	3.00551e-16	3.84245	0.12219
	Sphingomonas	9	-0.30845	0.887906	6	4.27146	0.341025
	Sutterella	9	-1.1446	0.180629	6	0.279371	0.361322
	Ralstonia	9	0.262	0.584495	6	4.03118	0.339401
	Delftia	9	-0.59065	0.638947	6	3.56242	0.116478
	Neisseria	9	0.124262	0.359925	6	0.988592	0.81324
	Bilophila	11.9347	-1.22376	0.217722	6	0.828	0.399438
	Desulfovibrio	9	0.776582	0.707989	6	4.05471	0.943696
	Campylobacter	21.3197	-0.458457	0.296361	6	4.25205	0.120786
	Escherichia_Shigella	9	0.568777	0.41768	6	2.52079	0.485563
	Pseudomonas	9	1.54667	0.282246	6	2.353	0.704607
	Photobacterium	9	1.41225	0.140412	6	4.26809	0.116175
